# Supplementary material for: Evolthon: A community endeavor to evolve lab evolution
Source: PLoS Biol. 2019 Mar 29;17(3):e3000182. doi: 10.1371/journal.pbio.3000182 (PMC6440615; doi:10.1371/journal.pbio.3000182)
Supplement: S1 Data — All data, including all repetitions, are found in this file. This file also includes all processed data of the growth experiments, including means and SDs for each time point of the growth curves shown in Fig 3. SD, standard deviation. (XLSX) [file pbio.3000182.s010.xlsx]

## Sheet: E. coli - All repeats
E. coli
		Time (sec)
strain	repeat
Anc	1	0.018675	0.019875	0.01965	0.01895	0.019375	0.0197625	0.020525	0.02095	0.021175	0.0229	0.0237875	0.024875	0.0271125	0.029175	0.0313	0.034925	0.0382875	0.0454875	0.049175	0.0642125	0.0688125	0.0884	0.096575	0.119125	0.13965	0.184938	0.214875	0.264925	0.307013	0.391825	0.399012	0.473112	0.54605	0.566175	0.585413	0.629125	0.6924	0.673538	0.707263	0.728788	0.765725	0.8055	0.851113	0.828363	0.878162	0.8788	0.923188	0.907913
	2	0.021075	0.021375	0.02145	0.02115	0.020875	0.0226625	0.022525	0.02315	0.023175	0.0247	0.0269875	0.026875	0.0301125	0.031975	0.0332	0.036925	0.0396875	0.0474875	0.049675	0.0637125	0.0693125	0.0881	0.093975	0.114425	0.13505	0.177537	0.204275	0.251625	0.296212	0.377925	0.378912	0.457213	0.52195	0.538875	0.557412	0.593325	0.6563	0.635637	0.670262	0.691588	0.726825	0.7612	0.800612	0.775463	0.825662	0.8278	0.875088	0.863112
	3	0.020275	0.020275	0.02025	0.01925	0.019875	0.0211625	0.021325	0.02205	0.021675	0.0229	0.0246875	0.025775	0.0279125	0.029875	0.0321	0.034825	0.0379875	0.0446875	0.049275	0.0608125	0.0671125	0.0843	0.092075	0.112025	0.13175	0.172338	0.198575	0.244925	0.290712	0.371725	0.371412	0.454412	0.51455	0.529875	0.551113	0.586525	0.6477	0.627337	0.663262	0.684887	0.720925	0.754	0.793013	0.768362	0.817662	0.8195	0.868287	0.856313
	4	0.019975	0.020675	0.02045	0.01895	0.021175	0.0212625	0.022225	0.02295	0.021675	0.0239	0.0258875	0.026275	0.0289125	0.030475	0.0325	0.035825	0.0388875	0.0459875	0.049475	0.0625125	0.0681125	0.0863	0.093375	0.113625	0.13355	0.174538	0.200675	0.246825	0.293112	0.374425	0.374213	0.454112	0.51345	0.529075	0.548312	0.584125	0.6451	0.625038	0.659462	0.681787	0.718025	0.751	0.789713	0.765362	0.814263	0.8169	0.864088	0.851313
	5	0.019575	0.020475	0.02005	0.01955	0.019975	0.0216625	0.021325	0.02215	0.021975	0.0238	0.0253875	0.025975	0.0282125	0.031075	0.0328	0.036725	0.0394875	0.0463875	0.051075	0.0638125	0.0692125	0.0896	0.097375	0.118525	0.13925	0.182537	0.209875	0.257925	0.302912	0.386925	0.387813	0.464413	0.52505	0.541675	0.561512	0.598025	0.6586	0.641238	0.675362	0.697987	0.732425	0.765	0.807212	0.783863	0.832562	0.8364	0.882888	0.870613
	6	0.017675	0.019475	0.02025	0.01785	0.019175	0.0208625	0.019625	0.02105	0.020775	0.0233	0.0244875	0.025475	0.0282125	0.030775	0.0325	0.036125	0.0396875	0.0473875	0.050575	0.0655125	0.0698125	0.0906	0.100275	0.122125	0.14325	0.188037	0.215475	0.265525	0.310912	0.393325	0.398413	0.470712	0.53405	0.554075	0.575812	0.612825	0.6763	0.656537	0.691362	0.711087	0.746525	0.7814	0.828913	0.805562	0.854563	0.8558	0.901188	0.885413
	7	0.018075	0.019175	0.01955	0.01745	0.018875	0.0206625	0.020525	0.02085	0.021375	0.0227	0.0243875	0.025575	0.0283125	0.030875	0.0325	0.036125	0.0397875	0.0467875	0.051075	0.0651125	0.0703125	0.0908	0.098775	0.119125	0.14235	0.185737	0.214275	0.265725	0.307513	0.391825	0.397413	0.462413	0.52505	0.540875	0.560312	0.596325	0.658	0.641938	0.674262	0.698688	0.731225	0.7637	0.806212	0.784763	0.833762	0.8378	0.883088	0.872513
	8	0.018175	0.019675	0.01975	0.01755	0.019175	0.0203625	0.021325	0.02125	0.021675	0.0222	0.0233875	0.025475	0.0281125	0.030275	0.0326	0.035825	0.0383875	0.0461875	0.050675	0.0639125	0.0695125	0.0901	0.098675	0.120325	0.14115	0.185737	0.214275	0.266225	0.307113	0.389525	0.396213	0.457913	0.52025	0.536675	0.555913	0.589825	0.6498	0.634537	0.669763	0.690288	0.725525	0.7563	0.794813	0.774563	0.821063	0.8254	0.870287	0.861012
	9	0.019475	0.019775	0.01995	0.01905	0.019675	0.0208625	0.020825	0.02055	0.021475	0.0229	0.0248875	0.025975	0.0279125	0.030175	0.0323	0.036225	0.0385875	0.0463875	0.050675	0.0639125	0.0693125	0.0895	0.097375	0.119525	0.14135	0.184138	0.211075	0.261725	0.302712	0.385525	0.390813	0.453813	0.51655	0.531975	0.552013	0.586225	0.6469	0.632138	0.665362	0.687588	0.721425	0.7518	0.791312	0.770563	0.817762	0.8212	0.867088	0.857413
	10	0.018875	0.019375	0.02015	0.01865	0.019975	0.0210625	0.020025	0.02125	0.021075	0.0228	0.0240875	0.025075	0.0278125	0.030075	0.0318	0.035425	0.0391875	0.0459875	0.049675	0.0632125	0.0692125	0.089	0.097175	0.118125	0.13945	0.183638	0.210075	0.260625	0.300812	0.382725	0.387613	0.453612	0.51425	0.529775	0.550312	0.585125	0.6457	0.630737	0.665362	0.687288	0.720725	0.7515	0.790913	0.771463	0.819263	0.8225	0.867888	0.857113
	11	0.016975	0.018275	0.01895	0.01725	0.018175	0.0200625	0.020625	0.02055	0.021175	0.0219	0.0236875	0.025175	0.0278125	0.029875	0.0319	0.036025	0.0387875	0.0463875	0.050075	0.0638125	0.0682125	0.0895	0.096975	0.118725	0.13905	0.183837	0.211475	0.261225	0.304013	0.384425	0.389912	0.456012	0.51675	0.533575	0.554612	0.590125	0.6509	0.636637	0.669763	0.692287	0.726325	0.7586	0.798312	0.778663	0.825462	0.8283	0.873587	0.862613
1	1	0.045275	0.056175	0.06845	0.08065	0.103575	0.138763	0.167925	0.20705	0.247375	0.3116	0.372088	0.429775	0.508513	0.557375	0.5932	0.644625	0.672087	0.728387	0.730775	0.804312	0.801913	0.8813	0.864175	0.901025	0.91515	1.00014	0.975175	0.984325	0.970912	1.03842	0.956512	0.983812	1.02895	0.997075	0.977113	0.987025	1.0191	0.964838	0.976962	0.981788	0.997125	1.0137	1.03721	0.991762	1.02056	1.0032	1.03579	1.00781
	2	0.045075	0.055575	0.06975	0.08095	0.105675	0.139462	0.170725	0.20825	0.248475	0.3113	0.371188	0.426675	0.505713	0.553475	0.588	0.636225	0.663687	0.719688	0.725475	0.796612	0.790813	0.871	0.854575	0.892425	0.90545	0.992138	0.968675	0.979025	0.965013	1.03343	0.952313	0.978912	1.02335	0.991875	0.972213	0.979025	1.0125	0.958838	0.969862	0.973387	0.990225	1.007	1.02951	0.982862	1.01266	0.9965	1.02769	1.00061
	3	0.044775	0.055575	0.06985	0.08025	0.106375	0.142962	0.172025	0.21185	0.252275	0.316	0.375987	0.430175	0.508312	0.555275	0.5889	0.638525	0.665488	0.721487	0.726875	0.797913	0.793512	0.8725	0.855475	0.893725	0.90505	0.993537	0.970575	0.979225	0.966013	1.03452	0.952313	0.979313	1.02435	0.992775	0.972912	0.979925	1.0145	0.960137	0.970263	0.974387	0.990825	1.0072	1.03111	0.984363	1.01436	0.9972	1.02959	1.00181
	4	0.044575	0.056175	0.07095	0.08275	0.110275	0.146363	0.178025	0.21925	0.259575	0.3232	0.382788	0.437775	0.516012	0.560875	0.5954	0.644325	0.669288	0.726888	0.731075	0.803612	0.799312	0.8779	0.863375	0.900525	0.91245	0.998337	0.973675	0.983525	0.970213	1.03753	0.956213	0.983712	1.02715	0.996175	0.976912	0.984425	1.0181	0.964638	0.973962	0.977888	0.995125	1.0122	1.03591	0.990062	1.01856	1.0038	1.03469	1.00581
	5	0.045175	0.055575	0.07125	0.08385	0.110675	0.148962	0.180625	0.22145	0.263975	0.3285	0.387887	0.444575	0.519012	0.564175	0.5975	0.646325	0.673388	0.730688	0.735275	0.809113	0.805212	0.8832	0.870275	0.906425	0.92005	1.00184	0.976575	0.984825	0.971513	1.03802	0.958812	0.985313	1.02815	0.997075	0.979513	0.986325	1.0206	0.967838	0.976962	0.980888	0.998025	1.0153	1.03701	0.992663	1.02066	1.0045	1.03599	1.00901
	6	0.042075	0.051975	0.06645	0.07825	0.103675	0.140263	0.169725	0.20955	0.248675	0.3126	0.370488	0.424275	0.497213	0.541575	0.5733	0.622525	0.654188	0.707387	0.713875	0.786713	0.778613	0.8592	0.845675	0.883525	0.89435	0.971738	0.947575	0.956525	0.943113	1.00782	0.932913	0.958113	0.99995	0.970275	0.953313	0.960425	0.9926	0.941937	0.953163	0.956187	0.973525	0.9893	1.00981	0.969562	0.996062	0.9814	1.01099	0.986012
	7	0.041775	0.053175	0.06645	0.07965	0.105675	0.141763	0.171825	0.21095	0.251475	0.3146	0.372188	0.427075	0.497513	0.541975	0.5771	0.625825	0.656388	0.709287	0.714675	0.790013	0.782412	0.8632	0.848675	0.885825	0.89605	0.972838	0.948875	0.958425	0.944612	1.00873	0.933913	0.959013	1.00065	0.971275	0.953913	0.960325	0.994	0.945438	0.954462	0.955588	0.974325	0.9917	1.01151	0.969063	0.996263	0.9809	1.00889	0.982912
	8	0.042875	0.053075	0.06775	0.08095	0.107175	0.143962	0.175025	0.21415	0.256875	0.3197	0.378787	0.432275	0.503513	0.547975	0.5843	0.633725	0.664288	0.717688	0.723875	0.798113	0.791412	0.871	0.858875	0.894925	0.90685	0.981437	0.959875	0.967325	0.955512	1.01743	0.944512	0.968912	1.00935	0.980975	0.964213	0.972025	1.0034	0.956538	0.966263	0.967888	0.984425	1.0013	1.02081	0.979363	1.00526	0.9883	1.01809	0.991213
	9	0.043975	0.053375	0.06865	0.08145	0.107675	0.143863	0.174025	0.21525	0.257875	0.3202	0.378787	0.432475	0.504313	0.549975	0.5846	0.635425	0.665687	0.719387	0.726875	0.799312	0.794312	0.8736	0.861975	0.898125	0.90965	0.984838	0.961575	0.970525	0.957013	1.01943	0.949113	0.971313	1.01175	0.985275	0.967712	0.974225	1.0053	0.958538	0.968463	0.969988	0.987325	1.0043	1.02321	0.982363	1.00806	0.9921	1.02049	0.994213
	10	0.044675	0.055875	0.06995	0.08315	0.109975	0.146663	0.178725	0.21665	0.261175	0.3226	0.380088	0.433675	0.505212	0.550475	0.5846	0.636825	0.667488	0.721187	0.727575	0.799412	0.794112	0.8737	0.860975	0.899125	0.90855	0.984437	0.960875	0.969125	0.956812	1.01852	0.945512	0.969912	1.01025	0.982775	0.966113	0.972425	1.0045	0.958237	0.966862	0.968187	0.984225	1.0025	1.02211	0.981062	1.00716	0.9918	1.01929	0.993812
	11	0.044475	0.053475	0.06755	0.08165	0.107575	0.144162	0.176725	0.21585	0.259575	0.3236	0.381088	0.435275	0.503413	0.550575	0.5864	0.639325	0.668087	0.719688	0.727775	0.798813	0.793312	0.872	0.860475	0.896325	0.90905	0.981337	0.957475	0.969125	0.953313	1.01473	0.943013	0.966113	1.00595	0.977775	0.961512	0.967825	0.9991	0.953538	0.961762	0.962788	0.979325	0.997	1.01481	0.975562	0.999962	0.9844	1.01299	0.989812
2	1	0.039775	0.045075	0.05135	0.05935	0.075075	0.100462	0.121225	0.15515	0.179775	0.2468	0.292787	0.342975	0.416112	0.483075	0.5377	0.573025	0.600588	0.661787	0.679175	0.762112	0.763713	0.8528	0.840675	0.873425	0.87875	0.953738	0.937675	0.964325	0.961113	1.03632	0.957313	0.985912	1.03175	1.00287	0.985613	0.995225	1.0295	0.979638	0.992062	0.993788	1.00782	1.021	1.04951	1.00166	1.03406	1.0196	1.04839	1.02141
	2	0.040675	0.044875	0.05245	0.05875	0.074075	0.0993625	0.121125	0.15425	0.179375	0.2445	0.290687	0.338975	0.413913	0.478075	0.5359	0.569625	0.596287	0.657088	0.675275	0.757812	0.758912	0.843	0.828575	0.870625	0.87555	0.950037	0.934775	0.958725	0.958013	1.03493	0.957612	0.985812	1.03145	1.00077	0.984613	0.994025	1.0292	0.977738	0.989663	0.990688	1.00852	1.0209	1.04721	1.00096	1.03436	1.0172	1.04779	1.01921
	3	0.039975	0.045175	0.05155	0.05835	0.074175	0.0975625	0.118825	0.15075	0.176475	0.2389	0.284187	0.332475	0.405612	0.467775	0.5266	0.559625	0.586087	0.646988	0.665175	0.747613	0.747613	0.8319	0.818475	0.860025	0.86475	0.940638	0.925475	0.948225	0.947213	1.02662	0.949913	0.976413	1.02255	0.993175	0.976213	0.986525	1.0196	0.969938	0.980662	0.983287	0.999625	1.0136	1.04031	0.992162	1.02536	1.0103	1.03979	1.01201
	4	0.040875	0.045675	0.05355	0.05975	0.073475	0.0996625	0.120025	0.15285	0.180275	0.2426	0.284488	0.332675	0.406313	0.468475	0.5263	0.560325	0.585488	0.645787	0.664275	0.746912	0.748513	0.8312	0.817975	0.860625	0.86545	0.939738	0.925575	0.945725	0.944213	1.02432	0.946812	0.973313	1.02075	0.991075	0.976113	0.984825	1.0194	0.969437	0.981163	0.982988	0.999125	1.0125	1.03981	0.993463	1.02396	1.0095	1.03919	1.01101
	5	0.040275	0.044975	0.05195	0.05825	0.072775	0.0987625	0.120225	0.15235	0.179675	0.2413	0.283488	0.333175	0.405512	0.469975	0.525	0.560925	0.587287	0.645988	0.667075	0.748713	0.749812	0.8378	0.822775	0.860925	0.86765	0.942438	0.927875	0.947325	0.947113	1.02503	0.947812	0.975413	1.02065	0.992475	0.978113	0.985025	1.0204	0.971938	0.982062	0.983888	1.00053	1.0165	1.04091	0.997463	1.02606	1.0115	1.04059	1.01361
	6	0.039175	0.044175	0.05015	0.05455	0.070375	0.0923625	0.113125	0.14235	0.170675	0.2258	0.274288	0.317675	0.391412	0.450375	0.5146	0.547625	0.575688	0.635787	0.657975	0.739213	0.741812	0.8236	0.811575	0.853525	0.86005	0.930737	0.917175	0.938125	0.939013	1.01432	0.944512	0.971313	1.01475	0.986975	0.972113	0.979925	1.0132	0.966838	0.976662	0.978387	0.994525	1.0084	1.03331	0.990862	1.02116	1.0073	1.03619	1.01031
	7	0.039575	0.044775	0.05075	0.05615	0.071075	0.0945625	0.113725	0.14435	0.171375	0.2289	0.274288	0.318475	0.390412	0.451875	0.5135	0.547725	0.575087	0.636088	0.659175	0.739313	0.740313	0.8229	0.810475	0.852825	0.85895	0.930238	0.916275	0.937025	0.938913	1.01402	0.943712	0.970213	1.01335	0.986075	0.971513	0.980425	1.0131	0.968137	0.977563	0.979888	0.994025	1.0084	1.03261	0.990162	1.02036	1.0044	1.03389	1.00781
	8	0.039075	0.043975	0.05065	0.05555	0.070775	0.0942625	0.113025	0.14315	0.171875	0.2279	0.270688	0.315775	0.386213	0.447375	0.5085	0.541425	0.569987	0.629088	0.652075	0.732012	0.733812	0.8151	0.804475	0.845925	0.85145	0.920937	0.908775	0.928525	0.934712	1.00612	0.936113	0.961912	1.00475	0.978175	0.963113	0.971425	1.0043	0.959237	0.967862	0.969888	0.985625	1.0007	1.02341	0.980862	1.00966	0.9947	1.02319	0.998112
	9	0.037975	0.043375	0.04985	0.05545	0.069975	0.0935625	0.112125	0.14315	0.171475	0.2265	0.270288	0.315675	0.384813	0.446775	0.5076	0.542125	0.571087	0.629888	0.651775	0.731313	0.733513	0.8139	0.801275	0.844125	0.85125	0.918637	0.906175	0.927325	0.931813	1.00172	0.932612	0.956612	0.99875	0.972675	0.958013	0.965925	1	0.955738	0.964463	0.966087	0.981325	0.9965	1.01821	0.977563	1.00536	0.9907	1.01869	0.993313
	10	0.040475	0.044975	0.05265	0.05705	0.071275	0.0946625	0.114725	0.14285	0.172775	0.2263	0.268188	0.314375	0.382613	0.443875	0.5032	0.535625	0.564288	0.623088	0.645075	0.723612	0.726712	0.808	0.795875	0.836725	0.84335	0.912937	0.899075	0.919825	0.922412	0.995325	0.925713	0.951913	0.99195	0.967475	0.951712	0.960425	0.9935	0.948338	0.957862	0.960087	0.975025	0.9923	1.01211	0.973163	1.00146	0.9851	1.01219	0.987313
	11	0.037175	0.043475	0.04985	0.05535	0.070975	0.0941625	0.113925	0.14355	0.173275	0.2314	0.275187	0.323075	0.391112	0.455875	0.5117	0.545625	0.572588	0.633088	0.654475	0.737812	0.736712	0.8203	0.808375	0.844625	0.85205	0.921937	0.909975	0.931725	0.934913	1.00543	0.931612	0.955013	1.00185	0.974075	0.957412	0.966225	1.001	0.950838	0.958562	0.961287	0.977425	0.9938	1.01551	0.973263	1.00176	0.9897	1.01579	0.989413
3	1	0.039875	0.051275	0.06695	0.08555	0.120475	0.166963	0.202925	0.25925	0.296375	0.3688	0.412287	0.463275	0.507212	0.550475	0.5796	0.619125	0.640988	0.689887	0.693975	0.763012	0.754212	0.832	0.814175	0.850225	0.86555	0.946937	0.935075	0.952525	0.943113	1.01313	0.938712	0.968712	1.01775	0.991175	0.974413	0.980725	1.0123	0.959838	0.970063	0.971087	0.987025	1.0017	1.02391	0.979463	1.00616	0.9907	1.01979	0.993513
	2	0.038575	0.050375	0.06755	0.08425	0.118875	0.166963	0.200825	0.25715	0.294875	0.366	0.410187	0.461575	0.504212	0.547175	0.5757	0.615125	0.636188	0.685887	0.690575	0.759212	0.750513	0.8274	0.810075	0.845725	0.86185	0.940937	0.931775	0.949125	0.940113	1.00933	0.935913	0.965612	1.01515	0.987475	0.970912	0.977025	1.0079	0.956438	0.967263	0.967888	0.982425	0.9985	1.01991	0.976463	1.00266	0.986	1.01529	0.988112
	3	0.039375	0.051375	0.06735	0.08285	0.118375	0.165463	0.201025	0.25585	0.294975	0.364	0.407687	0.459775	0.502613	0.544375	0.5724	0.611525	0.634088	0.684787	0.687275	0.755912	0.748212	0.824	0.806575	0.843225	0.85865	0.937638	0.928875	0.947125	0.939013	1.00713	0.933712	0.962413	1.01295	0.985275	0.968912	0.974725	1.0068	0.956137	0.965463	0.965588	0.981325	0.9972	1.01861	0.975762	1.00016	0.9847	1.01419	0.986213
	4	0.039575	0.050975	0.06755	0.08455	0.119075	0.165763	0.199425	0.25565	0.294775	0.3614	0.406687	0.458475	0.500812	0.541975	0.569	0.609825	0.630088	0.680488	0.683975	0.752713	0.745513	0.8207	0.804275	0.840025	0.85535	0.933737	0.925575	0.943425	0.934213	1.00263	0.929113	0.957712	1.00835	0.981975	0.966113	0.971625	1.0033	0.952438	0.960762	0.961987	0.976625	0.9925	1.01471	0.971163	0.997762	0.982	1.01079	0.982912
	5	0.040475	0.052175	0.06865	0.08515	0.119475	0.166463	0.201125	0.25685	0.296775	0.3613	0.404487	0.454675	0.497912	0.538375	0.5653	0.605625	0.626687	0.675987	0.680575	0.748313	0.741912	0.8165	0.799475	0.836425	0.85085	0.929937	0.920675	0.937325	0.927713	0.996425	0.922913	0.951612	1.00155	0.977775	0.960313	0.965825	0.9978	0.946937	0.955963	0.956987	0.970725	0.9871	1.00961	0.966463	0.992862	0.9762	1.00539	0.978413
	6	0.037775	0.047575	0.06355	0.08065	0.110375	0.152663	0.183825	0.23575	0.273375	0.3381	0.379887	0.433175	0.475413	0.515975	0.5444	0.583625	0.602287	0.653288	0.657975	0.723812	0.719812	0.7911	0.778275	0.814525	0.82875	0.904238	0.897775	0.919825	0.913312	0.980525	0.910013	0.939412	0.98555	0.961875	0.947013	0.953025	0.9825	0.936137	0.944662	0.944187	0.958125	0.9733	0.994413	0.954662	0.980263	0.9664	0.994188	0.967912
	7	0.038175	0.048375	0.06395	0.07935	0.110775	0.153863	0.186325	0.23875	0.277675	0.3412	0.384688	0.434875	0.477212	0.518075	0.5437	0.583425	0.604187	0.653687	0.658875	0.725213	0.721912	0.7941	0.779575	0.816325	0.83015	0.904837	0.897475	0.918625	0.911312	0.977525	0.906513	0.934013	0.98115	0.959675	0.944213	0.950825	0.9813	0.933238	0.941462	0.941388	0.956025	0.9712	0.992112	0.950963	0.975862	0.9615	0.989587	0.964013
	8	0.039575	0.050775	0.06515	0.08075	0.112975	0.157663	0.187825	0.24005	0.278275	0.342	0.384788	0.436775	0.477612	0.519375	0.5465	0.585225	0.605988	0.655188	0.660275	0.726912	0.723012	0.7951	0.783075	0.815725	0.83085	0.907637	0.900475	0.920125	0.911713	0.976925	0.908412	0.934412	0.98075	0.959175	0.945113	0.951225	0.9797	0.934238	0.941562	0.943287	0.955525	0.9704	0.992313	0.951263	0.975662	0.9627	0.989587	0.964113
	9	0.036975	0.048775	0.06415	0.07885	0.111775	0.154463	0.186225	0.23735	0.278575	0.3397	0.382887	0.433975	0.476913	0.518075	0.5443	0.582725	0.604888	0.652887	0.659675	0.724413	0.721213	0.7939	0.781775	0.815425	0.83075	0.904937	0.897475	0.915325	0.907513	0.971925	0.904012	0.929412	0.97585	0.955975	0.941113	0.946225	0.9746	0.930338	0.937963	0.938087	0.951425	0.9666	0.986012	0.947863	0.969662	0.9563	0.983287	0.960512
	10	0.038175	0.049475	0.06525	0.08025	0.112675	0.156262	0.188625	0.23985	0.280275	0.342	0.385288	0.435675	0.479212	0.520075	0.5471	0.585325	0.607688	0.656887	0.662975	0.728413	0.723812	0.7973	0.784975	0.820325	0.83535	0.908637	0.901275	0.918425	0.911412	0.975725	0.907913	0.936512	0.98035	0.959875	0.945113	0.951025	0.9799	0.933137	0.941662	0.942187	0.955125	0.971	0.990213	0.950963	0.974263	0.9607	0.987888	0.963013
	11	0.037175	0.048675	0.06395	0.07995	0.112375	0.155963	0.188725	0.24195	0.281075	0.3427	0.388387	0.438575	0.481413	0.524275	0.5509	0.590025	0.612688	0.660987	0.666875	0.732113	0.729313	0.7984	0.786775	0.821025	0.83625	0.908138	0.901375	0.917725	0.909613	0.973025	0.907312	0.936813	0.97965	0.953875	0.937712	0.943825	0.9725	0.927238	0.933562	0.935787	0.946825	0.9618	0.981812	0.943562	0.966263	0.9521	0.978788	0.953313
4	1	0.041275	0.051175	0.06605	0.08425	0.120375	0.175162	0.224225	0.28625	0.326775	0.3941	0.469087	0.507975	0.563312	0.606175	0.6347	0.677625	0.702887	0.751287	0.757775	0.833512	0.826412	0.9142	0.894075	0.919025	0.92625	0.992738	0.969275	0.977125	0.965512	1.02822	0.954013	0.978513	1.01955	0.991375	0.975313	0.982625	1.0137	0.964137	0.971463	0.973688	0.985625	0.9998	1.02101	0.980062	1.00456	0.9886	1.01799	0.991313
	2	0.039775	0.049675	0.06565	0.08225	0.118475	0.173563	0.220625	0.28255	0.324775	0.39	0.463487	0.503475	0.556813	0.599675	0.6294	0.671525	0.695287	0.745188	0.751275	0.826712	0.820612	0.9074	0.887575	0.913325	0.92095	0.988038	0.963175	0.972425	0.960013	1.02262	0.948313	0.973712	1.01355	0.986375	0.970313	0.977725	1.0082	0.958937	0.966463	0.966688	0.980925	0.9939	1.01391	0.973163	0.998363	0.9816	1.01159	0.984213
	3	0.038775	0.049975	0.06405	0.08105	0.118775	0.171462	0.217425	0.28045	0.322275	0.3854	0.457987	0.496875	0.551212	0.592975	0.6214	0.663625	0.687388	0.736988	0.743375	0.818913	0.814312	0.8979	0.880575	0.906025	0.91325	0.979337	0.956475	0.965225	0.953313	1.01513	0.941913	0.966013	1.00695	0.978275	0.963213	0.969425	1.0007	0.952438	0.959363	0.960287	0.973225	0.9866	1.00741	0.966263	0.991563	0.9757	1.00359	0.977213
	4	0.042075	0.051275	0.06585	0.08375	0.118875	0.172763	0.218125	0.28075	0.323575	0.386	0.457288	0.494475	0.547813	0.588375	0.6192	0.660925	0.684588	0.733988	0.740075	0.815612	0.809412	0.8949	0.876775	0.903725	0.90995	0.976738	0.953575	0.961925	0.950013	1.01222	0.939213	0.962912	1.00345	0.975775	0.960612	0.967025	0.998	0.950037	0.956862	0.958287	0.971325	0.984	1.00541	0.963862	0.988563	0.9723	1.00129	0.975113
	5	0.040175	0.049975	0.06535	0.08205	0.118475	0.174462	0.219025	0.28195	0.325675	0.3857	0.456987	0.494175	0.546412	0.589775	0.6186	0.659025	0.682787	0.731988	0.739075	0.813512	0.808213	0.8911	0.874775	0.901725	0.90725	0.973638	0.950675	0.958125	0.946412	1.00852	0.936312	0.959313	0.99965	0.973375	0.956712	0.964025	0.9951	0.946137	0.954662	0.954688	0.968825	0.9802	1.00091	0.961462	0.984962	0.9698	0.999287	0.973113
	6	0.037675	0.046975	0.06105	0.07565	0.106775	0.153963	0.195025	0.25035	0.299175	0.3551	0.418388	0.467975	0.520412	0.560075	0.588	0.627025	0.654088	0.703287	0.710875	0.779212	0.776012	0.849	0.841875	0.866925	0.87625	0.940037	0.923875	0.933225	0.921913	0.981725	0.912013	0.934312	0.97295	0.945375	0.930113	0.937525	0.9666	0.921338	0.928262	0.929288	0.941525	0.9518	0.974012	0.933562	0.957462	0.9446	0.971788	0.948313
	7	0.036775	0.046175	0.06125	0.07805	0.110075	0.159763	0.201925	0.25845	0.300575	0.3624	0.429588	0.473575	0.524412	0.566175	0.5931	0.634025	0.659787	0.708287	0.716075	0.784212	0.781312	0.8548	0.847175	0.872925	0.88175	0.943037	0.926975	0.935125	0.924312	0.983825	0.915913	0.936013	0.97515	0.948575	0.933113	0.940925	0.9694	0.924137	0.930562	0.933288	0.943925	0.9559	0.976513	0.937763	0.960562	0.9461	0.973387	0.949412
	8	0.037875	0.048675	0.06245	0.07785	0.110875	0.158562	0.202425	0.25985	0.303675	0.3613	0.428488	0.472675	0.523713	0.565575	0.5937	0.635225	0.660288	0.708688	0.716575	0.786412	0.784613	0.8582	0.849875	0.875825	0.88265	0.945538	0.927075	0.936625	0.926013	0.984225	0.916613	0.937712	0.97815	0.950075	0.935412	0.941825	0.9703	0.927037	0.933863	0.934887	0.946225	0.9581	0.978812	0.940462	0.962562	0.9496	0.976187	0.950612
	9	0.036575	0.046575	0.06155	0.07685	0.109475	0.157362	0.199125	0.25505	0.301775	0.3566	0.425088	0.467875	0.519713	0.561875	0.5894	0.631725	0.655987	0.704987	0.714375	0.781713	0.780412	0.8543	0.846175	0.871625	0.88025	0.941837	0.923375	0.931425	0.922312	0.978425	0.911813	0.933213	0.97115	0.944975	0.930113	0.936325	0.9654	0.921637	0.927163	0.929688	0.941025	0.9518	0.973012	0.934163	0.956363	0.9442	0.969888	0.945312
	10	0.037275	0.047375	0.06165	0.07675	0.109775	0.159763	0.201825	0.25915	0.302875	0.36	0.427687	0.468175	0.518112	0.560475	0.5874	0.630325	0.654687	0.701887	0.710575	0.778813	0.776813	0.8507	0.841075	0.867525	0.87565	0.936538	0.917275	0.924525	0.915913	0.971125	0.907412	0.925913	0.96555	0.938175	0.923212	0.929625	0.9573	0.913637	0.920462	0.922488	0.934225	0.946	0.965512	0.928063	0.949063	0.9356	0.962087	0.937712
	11	0.037275	0.048575	0.06225	0.07895	0.111075	0.162263	0.206925	0.26515	0.308175	0.3683	0.436487	0.474175	0.527312	0.569375	0.5973	0.637025	0.664587	0.709588	0.718175	0.785913	0.782513	0.863	0.848075	0.871625	0.87905	0.944137	0.924675	0.928825	0.921312	0.977125	0.909412	0.928312	0.96895	0.941175	0.927212	0.932125	0.959	0.913438	0.921063	0.919588	0.933125	0.9451	0.970612	0.924462	0.948063	0.9324	0.963087	0.938213
5	1	0.050925	0.0616	0.0749125	0.10935	0.129775	0.171725	0.216312	0.260738	0.321925	0.367188	0.4053	0.46755	0.516587	0.5482	0.6085	0.684475	0.7023	0.773038	0.763275	0.810238	0.845075	0.875325	0.874938	0.9144	0.955675	0.970962	1.00127	0.9518	0.9534	0.99975	0.987912	1.02621	1.0107	0.994888	0.997525	1.01064	1.02967	1.0256	1.01475	1.02264	1.02677	0.9902	1.01792	1.03685	1.01179	0.992175	1.01974	1.00923
	2	0.051525	0.0617	0.0760125	0.11045	0.130975	0.171225	0.216012	0.261338	0.321825	0.367588	0.4023	0.46715	0.517687	0.5493	0.6094	0.685575	0.703	0.774038	0.765475	0.812237	0.847175	0.877525	0.877938	0.9182	0.959775	0.975862	1.00717	0.9566	0.9588	1.00595	0.993213	1.03301	1.0158	1.00169	1.00343	1.01774	1.03547	1.0315	1.02135	1.02824	1.03258	0.9953	1.02333	1.04255	1.01809	0.996975	1.02424	1.01313
	3	0.051625	0.0625	0.0766125	0.11055	0.131175	0.171525	0.216913	0.261238	0.319925	0.365488	0.3998	0.46425	0.513188	0.5456	0.6048	0.679675	0.6963	0.769038	0.761075	0.806338	0.841275	0.871625	0.871938	0.9114	0.953875	0.970962	1.00127	0.9518	0.9549	0.99875	0.989012	1.02681	1.0108	0.996487	0.999025	1.01104	1.02978	1.0264	1.01785	1.02324	1.02778	0.9901	1.01873	1.03795	1.01209	0.992875	1.01904	1.00842
	4	0.051325	0.063	0.0767125	0.10985	0.131475	0.171525	0.216213	0.261037	0.319725	0.366187	0.4013	0.46475	0.513888	0.5459	0.606	0.679675	0.6972	0.768737	0.762375	0.807037	0.841375	0.872725	0.873337	0.9127	0.954375	0.970662	1.00097	0.9534	0.9547	1.00095	0.989213	1.02651	1.0107	0.996687	0.999125	1.01274	1.02967	1.0263	1.01625	1.02484	1.02727	0.9913	1.01883	1.03695	1.01309	0.992875	1.01904	1.00703
	5	0.051225	0.0619	0.0762125	0.10995	0.131675	0.170425	0.215713	0.259537	0.317825	0.363588	0.399	0.46115	0.511687	0.5428	0.6038	0.676975	0.6953	0.766437	0.758775	0.805338	0.840175	0.871525	0.871038	0.9118	0.951475	0.967862	0.997475	0.9485	0.952	0.99705	0.986313	1.02341	1.0065	0.993088	0.996525	1.00984	1.02608	1.0234	1.01345	1.01944	1.02448	0.9865	1.01503	1.03265	1.01009	0.990375	1.01474	1.00463
	6	0.050625	0.0604	0.0749125	0.10535	0.123975	0.163325	0.206712	0.249638	0.306425	0.351587	0.3847	0.44815	0.497988	0.5319	0.5933	0.667875	0.6888	0.759138	0.753075	0.799137	0.828175	0.860725	0.863838	0.9019	0.941275	0.958862	0.990675	0.9442	0.9488	0.98845	0.982912	1.01971	1.0055	0.990487	0.993125	1.00664	1.02218	1.0206	1.01105	1.01884	1.02157	0.9876	1.01473	1.03315	1.00909	0.992975	1.01674	1.00693
	7	0.050425	0.0594	0.0740125	0.10545	0.124975	0.163725	0.206613	0.249438	0.306325	0.349587	0.3826	0.44565	0.495488	0.5282	0.5885	0.662975	0.6841	0.751938	0.747075	0.792538	0.821875	0.854325	0.858237	0.8953	0.935875	0.951963	0.982375	0.9363	0.9412	0.98195	0.974113	1.01121	0.9961	0.981988	0.983925	0.997938	1.01327	1.0096	1.00045	1.00614	1.01077	0.9756	1.00202	1.01945	0.994888	0.978275	1.00064	0.989925
	8	0.050425	0.061	0.0740125	0.10755	0.126475	0.165725	0.208613	0.251638	0.309225	0.353888	0.3896	0.45115	0.501687	0.5347	0.5959	0.670075	0.692	0.758138	0.753375	0.800037	0.830375	0.863525	0.866138	0.9025	0.942875	0.960063	0.989475	0.9448	0.9489	0.98985	0.981213	1.01791	1.0027	0.989088	0.991625	1.00354	1.02018	1.0163	1.00665	1.01354	1.01788	0.9819	1.00772	1.02545	1.00109	0.982475	1.00634	0.995125
	9	0.049825	0.0616	0.0743125	0.10625	0.127075	0.166325	0.208913	0.253638	0.309925	0.351988	0.3894	0.44925	0.500687	0.5344	0.5939	0.667275	0.6904	0.755537	0.752275	0.797937	0.827075	0.860225	0.864437	0.9007	0.940175	0.955363	0.985075	0.9414	0.9432	0.98535	0.976213	1.01311	0.9977	0.983587	0.986825	0.999138	1.01418	1.0113	1.00035	1.00864	1.01228	0.9771	1.00273	1.02015	0.996287	0.979475	1.00194	0.990225
	10	0.051725	0.0619	0.0759125	0.10855	0.126975	0.165725	0.210012	0.254138	0.308925	0.353988	0.3904	0.44955	0.501088	0.5344	0.5947	0.667475	0.6907	0.755838	0.750575	0.796238	0.826375	0.859525	0.863738	0.8988	0.939175	0.954462	0.983975	0.9396	0.943	0.98305	0.975012	1.01171	0.9962	0.982187	0.984525	0.998437	1.01287	1.0093	1.00065	1.00714	1.00927	0.9765	1.00182	1.01915	0.994587	0.977875	1.00114	0.987925
	11	0.051325	0.0611	0.0768125	0.10805	0.129075	0.168925	0.211913	0.259437	0.315725	0.358888	0.3961	0.45715	0.508088	0.5433	0.6057	0.678875	0.7014	0.769938	0.761275	0.808638	0.840575	0.873025	0.876337	0.9103	0.949675	0.966562	0.998275	0.9498	0.9524	0.99465	0.985513	1.02151	1.0067	0.993088	0.994025	1.00594	1.02097	1.0194	1.00875	1.01504	1.01897	0.9847	1.01073	1.02885	1.00439	0.984075	1.00854	0.996925
6	1	0.04585	0.0567625	0.0684	0.101987	0.132688	0.156812	0.191062	0.230788	0.288725	0.34395	0.382563	0.467838	0.5435	0.546813	0.599712	0.633125	0.69995	0.699712	0.70695	0.771925	0.775275	0.809688	0.791737	0.847	0.837	0.8719	0.885375	0.88925	0.945438	0.954588	0.953488	0.939375	0.971325	0.956862	0.927375	0.960688	0.992687	0.99625	1.01303	0.9733	0.960712	0.993825	1.00145	0.961838	0.9619	0.991175	1.01765	1.01697
	2	0.04715	0.0585625	0.0708	0.106688	0.137788	0.162812	0.200763	0.239588	0.297125	0.35275	0.391062	0.478438	0.5551	0.559913	0.614012	0.648425	0.71615	0.716213	0.72445	0.790725	0.793375	0.828287	0.810037	0.8645	0.8565	0.8911	0.905175	0.90955	0.966237	0.976788	0.976888	0.960575	0.994625	0.979263	0.950975	0.984088	1.01419	1.01935	1.03672	0.9944	0.982612	1.01632	1.02365	0.984137	0.9835	1.01398	1.03905	1.03798
	3	0.04815	0.0590625	0.0721	0.107988	0.140387	0.165912	0.205162	0.243188	0.299625	0.35565	0.391062	0.476938	0.5538	0.559312	0.612912	0.645625	0.71485	0.714213	0.72095	0.787725	0.790275	0.824887	0.807137	0.8623	0.8538	0.8882	0.902775	0.90705	0.962938	0.971287	0.972287	0.958575	0.991725	0.978062	0.948575	0.980788	1.01109	1.01655	1.03313	0.9943	0.980413	1.01372	1.02055	0.981137	0.9816	1.01087	1.03545	1.03648
	4	0.04805	0.0597625	0.0732	0.110687	0.143987	0.170613	0.208363	0.247487	0.303325	0.35845	0.393462	0.478137	0.553	0.559213	0.611413	0.645425	0.71335	0.712712	0.72025	0.786625	0.788175	0.823788	0.806538	0.8595	0.8528	0.8869	0.901575	0.90575	0.960638	0.969588	0.970187	0.955575	0.989025	0.974163	0.947675	0.978487	1.00899	1.01335	1.03072	0.991	0.978712	1.01222	1.01825	0.978738	0.9806	1.00808	1.03305	1.03357
	5	0.04675	0.0586625	0.072	0.109787	0.143288	0.171412	0.208863	0.247787	0.302425	0.35595	0.391163	0.476038	0.55	0.556612	0.608812	0.642825	0.71025	0.709712	0.71665	0.781925	0.784475	0.820287	0.803238	0.8574	0.85	0.8837	0.897975	0.90135	0.956838	0.965387	0.966987	0.951175	0.984425	0.969063	0.942075	0.974988	1.00369	1.01015	1.02693	0.9876	0.976012	1.00733	1.01535	0.976938	0.9786	1.00628	1.02925	1.03077
	6	0.04635	0.0573625	0.0706	0.108287	0.140987	0.166513	0.204462	0.243188	0.294225	0.34845	0.383763	0.467037	0.541	0.547312	0.598812	0.630725	0.69955	0.699213	0.70875	0.773925	0.778375	0.814087	0.797238	0.849	0.8433	0.8773	0.891575	0.89735	0.950037	0.959987	0.960387	0.946575	0.979625	0.966163	0.942375	0.971888	0.998387	1.00205	1.02353	0.9883	0.977812	1.00923	1.01665	0.982137	0.9828	1.00818	1.03135	1.03167
	7	0.04665	0.0582625	0.0715	0.111088	0.142888	0.171013	0.208962	0.247688	0.299325	0.35365	0.390663	0.471838	0.5471	0.552612	0.604413	0.638025	0.70455	0.705013	0.71515	0.782125	0.785675	0.822087	0.807338	0.8591	0.8529	0.8863	0.901275	0.90715	0.959237	0.968487	0.969287	0.956175	0.988225	0.976363	0.952275	0.980187	1.00739	1.01135	1.03222	0.9967	0.986812	1.01662	1.02215	0.988938	0.989	1.01307	1.03775	1.03678
	8	0.04715	0.0571625	0.0714	0.110287	0.142788	0.170712	0.207063	0.245987	0.296625	0.35235	0.387663	0.468338	0.5431	0.548013	0.599612	0.632625	0.69845	0.699812	0.70925	0.776025	0.780075	0.814887	0.800338	0.8523	0.8467	0.8795	0.894375	0.89915	0.951337	0.961087	0.962588	0.948675	0.979825	0.967962	0.943375	0.973187	0.998888	1.00235	1.02432	0.9887	0.979612	1.00943	1.01455	0.980537	0.9811	1.00578	1.02925	1.02887
	9	0.04595	0.0580625	0.0721	0.111787	0.144687	0.173313	0.212363	0.250487	0.302625	0.35845	0.393863	0.477637	0.5515	0.556013	0.608613	0.642225	0.70805	0.710313	0.71885	0.786125	0.790875	0.825488	0.811338	0.8634	0.8586	0.8911	0.904875	0.91115	0.962337	0.971387	0.971788	0.959875	0.991525	0.979363	0.956575	0.983788	1.00939	1.01265	1.03402	1.0012	0.991413	1.02113	1.02605	0.992938	0.9939	1.01788	1.03875	1.03947
	10	0.04655	0.0583625	0.0719	0.111488	0.144687	0.174113	0.209863	0.250287	0.302025	0.35865	0.394962	0.476737	0.5509	0.557913	0.607012	0.641925	0.70895	0.710612	0.71925	0.786125	0.791575	0.825488	0.811137	0.863	0.8593	0.8905	0.905275	0.90985	0.961738	0.971888	0.972087	0.960375	0.989825	0.978363	0.953575	0.982888	1.00919	1.01165	1.03323	0.9989	0.989613	1.01933	1.02435	0.991738	0.9914	1.01628	1.03845	1.03798
	11	0.04945	0.0607625	0.0738	0.112787	0.145487	0.175412	0.211062	0.252787	0.303425	0.36085	0.401062	0.481337	0.557	0.563013	0.614912	0.648725	0.71345	0.716712	0.72545	0.790025	0.796075	0.830087	0.816137	0.867	0.8632	0.8931	0.908175	0.91395	0.963237	0.971187	0.972287	0.959975	0.991125	0.977662	0.956175	0.983187	1.00799	1.01555	1.03252	0.9968	0.987513	1.01473	1.02025	0.988337	0.9871	1.01208	1.03395	1.03408
7	1	0.04455	0.0560625	0.0712	0.111488	0.150888	0.190812	0.236262	0.296888	0.357325	0.41785	0.469963	0.540238	0.6189	0.626613	0.694813	0.738325	0.81145	0.812712	0.83155	0.917725	0.929775	0.972988	0.959538	1.0195	1.009	1.029	1.03228	1.02525	1.07104	1.07229	1.06699	1.04828	1.07753	1.06056	1.03307	1.05969	1.08339	1.08305	1.09953	1.0606	1.04951	1.07933	1.08555	1.04864	1.0472	1.07127	1.09445	1.09567
	2	0.04565	0.0573625	0.0726	0.112587	0.153287	0.192713	0.235962	0.297687	0.358025	0.41775	0.470162	0.539637	0.6189	0.627713	0.694213	0.738125	0.81185	0.814013	0.83195	0.916625	0.931475	0.974988	0.961437	1.0197	1.0105	1.0328	1.03378	1.02905	1.07414	1.07489	1.06879	1.05107	1.08003	1.06276	1.03588	1.06349	1.08489	1.08625	1.10143	1.0628	1.05131	1.08183	1.08635	1.04984	1.0486	1.07308	1.09615	1.09607
	3	0.04385	0.0557625	0.0714	0.111488	0.152287	0.191913	0.232462	0.295287	0.355125	0.41405	0.463863	0.535038	0.6128	0.620812	0.684712	0.730025	0.80465	0.806713	0.82465	0.908925	0.922575	0.967588	0.953237	1.0116	1.0015	1.024	1.02697	1.02095	1.06574	1.06689	1.06069	1.04317	1.07282	1.05566	1.02808	1.05579	1.07859	1.07885	1.09423	1.0547	1.04431	1.07373	1.07855	1.04124	1.0405	1.06507	1.08805	1.08757
	4	0.04435	0.0568625	0.0721	0.112587	0.152787	0.192213	0.235563	0.296988	0.356025	0.41525	0.464763	0.536737	0.6152	0.622012	0.689712	0.732725	0.80595	0.807612	0.82855	0.912525	0.926075	0.970487	0.955937	1.0157	1.0047	1.0265	1.02838	1.02315	1.06724	1.06859	1.06319	1.04577	1.07403	1.05726	1.03038	1.05749	1.08059	1.07995	1.09522	1.059	1.04751	1.07543	1.08085	1.04434	1.0437	1.06808	1.08935	1.09028
	5	0.04415	0.0563625	0.073	0.112988	0.153087	0.194312	0.236262	0.298388	0.357725	0.41865	0.469062	0.540438	0.62	0.625313	0.696313	0.738225	0.81155	0.814712	0.83335	0.918625	0.932675	0.977187	0.963237	1.023	1.0108	1.0314	1.03468	1.02855	1.07274	1.07389	1.06969	1.05198	1.08072	1.06306	1.03717	1.06399	1.08559	1.08675	1.10442	1.0644	1.05261	1.08183	1.08755	1.05094	1.0501	1.07438	1.09655	1.09668
	6	0.04285	0.0541625	0.0675	0.105588	0.141887	0.179113	0.221763	0.279487	0.339625	0.39665	0.446263	0.515338	0.5933	0.606612	0.672612	0.714025	0.78995	0.790013	0.80985	0.888425	0.904975	0.946987	0.936338	0.9873	0.9843	1.007	1.00897	1.00415	1.04734	1.04929	1.04399	1.02788	1.05573	1.03806	1.01307	1.03779	1.06169	1.06225	1.07723	1.0413	1.02931	1.05793	1.06455	1.03004	1.0296	1.05288	1.07515	1.07537
	7	0.04495	0.0560625	0.0712	0.110088	0.146388	0.184413	0.227263	0.286988	0.345325	0.40215	0.451263	0.521437	0.6012	0.614213	0.681512	0.721425	0.79585	0.798312	0.81815	0.898325	0.912875	0.956087	0.946837	0.9959	0.9936	1.0157	1.01867	1.01425	1.05624	1.05799	1.05349	1.03588	1.06422	1.04856	1.02458	1.04849	1.07079	1.07075	1.08652	1.0507	1.03981	1.06743	1.07165	1.03874	1.0375	1.05987	1.08105	1.08048
	8	0.04275	0.0554625	0.0698	0.108488	0.148088	0.185512	0.226463	0.285087	0.343425	0.40075	0.449962	0.520238	0.5971	0.611712	0.677713	0.718925	0.79335	0.795013	0.81475	0.895225	0.910575	0.953887	0.942137	0.993	0.99	1.01	1.01487	1.00805	1.05154	1.05409	1.04819	1.03167	1.05933	1.04366	1.02018	1.04479	1.06649	1.06815	1.08222	1.0456	1.03451	1.06272	1.06755	1.03454	1.0338	1.05537	1.07655	1.07478
	9	0.04155	0.0528625	0.0679	0.106688	0.144388	0.182012	0.224062	0.282488	0.336925	0.39635	0.443962	0.512437	0.5899	0.604113	0.670312	0.710625	0.78435	0.785813	0.80495	0.885925	0.900975	0.944287	0.932737	0.9838	0.9793	0.9986	1.00107	0.99755	1.03944	1.04189	1.03669	1.02058	1.04672	1.03176	1.00838	1.03229	1.05499	1.05535	1.06993	1.0335	1.02291	1.04963	1.05405	1.02224	1.0212	1.04408	1.06445	1.06397
	10	0.04305	0.0536625	0.0679	0.107088	0.144388	0.182913	0.224463	0.282087	0.337725	0.39755	0.445163	0.513138	0.5901	0.603113	0.669013	0.710025	0.78215	0.783813	0.80535	0.883925	0.900575	0.942588	0.930737	0.9816	0.9773	0.9954	0.998575	0.99415	1.03604	1.03829	1.03449	1.01707	1.04402	1.02806	1.00358	1.02799	1.04999	1.05215	1.06553	1.0309	1.01921	1.04622	1.05235	1.01994	1.0176	1.04018	1.06045	1.05957
	11	0.04265	0.0547625	0.0685	0.108287	0.146888	0.185812	0.229362	0.289587	0.346525	0.40645	0.455462	0.526238	0.6056	0.622212	0.686213	0.728325	0.79945	0.800312	0.82145	0.903525	0.916975	0.958387	0.948237	1	0.9916	1.0114	1.01357	1.01025	1.05174	1.05359	1.04869	1.02998	1.05753	1.03846	1.01517	1.04179	1.06079	1.06275	1.07642	1.0388	1.02911	1.05743	1.06045	1.02774	1.025	1.05198	1.07255	1.07137
8	1	0.04595	0.0596625	0.0753	0.112787	0.149287	0.188112	0.229463	0.289587	0.361525	0.41365	0.454363	0.510838	0.5741	0.578913	0.631012	0.668425	0.73985	0.738213	0.74895	0.816425	0.831675	0.874788	0.860838	0.9183	0.9123	0.9394	0.947475	0.95235	0.997838	0.997487	0.990888	0.970775	0.997725	0.980363	0.952275	0.979487	1.00129	1.00155	1.01513	0.9785	0.966213	0.994125	1.00055	0.963838	0.9614	0.986375	1.00745	1.00737
	2	0.04295	0.0552625	0.0716	0.108188	0.143388	0.182312	0.220262	0.276587	0.346725	0.39585	0.434663	0.489038	0.5506	0.554212	0.605612	0.641625	0.70985	0.710313	0.72025	0.788325	0.802075	0.842988	0.829738	0.8853	0.8788	0.907	0.913975	0.91875	0.965037	0.963888	0.956488	0.936975	0.963925	0.946562	0.918675	0.951688	0.965588	0.97095	0.980825	0.9433	0.930813	0.958825	0.96365	0.928638	0.926	0.950375	0.97285	0.970975
	3	0.04575	0.0596625	0.0767	0.112687	0.150787	0.190812	0.233063	0.291388	0.362425	0.41355	0.454163	0.508938	0.5726	0.576313	0.628012	0.666225	0.73655	0.737012	0.74715	0.816025	0.829875	0.871487	0.861237	0.9164	0.9109	0.9379	0.946575	0.94975	0.995537	0.995487	0.987587	0.969575	0.995525	0.978463	0.950675	0.976487	0.997788	0.99895	1.01212	0.9749	0.962612	0.997325	0.99905	0.966437	0.956	0.984475	1.00405	1.00228
	4	0.04505	0.0585625	0.0764	0.114288	0.152787	0.192112	0.233563	0.292087	0.363225	0.41605	0.456663	0.511038	0.5752	0.579412	0.630212	0.669625	0.74035	0.740112	0.75065	0.820425	0.833575	0.875287	0.865838	0.9209	0.9128	0.9399	0.948175	0.95435	0.998337	0.998188	0.990688	0.972275	0.997925	0.981062	0.954375	0.978788	0.999888	1.00195	1.01513	0.9788	0.965612	0.993425	0.99925	0.963538	0.962	0.985775	1.00685	1.00588
	5	0.04585	0.0584625	0.0759	0.114388	0.152087	0.193213	0.234162	0.293088	0.364925	0.41615	0.456663	0.512338	0.577	0.579612	0.632413	0.670625	0.74175	0.741213	0.75235	0.822025	0.834075	0.876287	0.866237	0.9201	0.9136	0.9427	0.949475	0.95585	0.999838	0.998287	0.990888	0.972675	0.997625	0.982862	0.954875	0.980487	1.00189	1.00205	1.01572	0.9796	0.967313	0.995025	1.00065	0.964838	0.9645	0.987675	1.00845	1.00798
	6	0.04465	0.0560625	0.0711	0.104688	0.138687	0.174813	0.213562	0.269388	0.341825	0.38435	0.424162	0.484137	0.5442	0.549612	0.600012	0.636725	0.70755	0.711413	0.72325	0.788825	0.799575	0.842387	0.834438	0.8899	0.884	0.9165	0.925675	0.92775	0.977738	0.977788	0.971087	0.952975	0.977825	0.960662	0.935075	0.960987	0.980888	0.98145	0.995825	0.9614	0.949013	0.975425	0.98195	0.949237	0.9484	0.971375	0.99155	0.991775
	7	0.04485	0.0569625	0.0707	0.108188	0.141588	0.179512	0.217163	0.273487	0.345925	0.39155	0.430663	0.488837	0.5491	0.554412	0.606313	0.641825	0.71235	0.715612	0.72945	0.795825	0.805275	0.849187	0.842037	0.8947	0.8909	0.9208	0.930975	0.93055	0.982638	0.982387	0.976588	0.957375	0.983525	0.966562	0.940775	0.965588	0.985788	0.98595	1.00063	0.965	0.954612	0.980825	0.98655	0.952937	0.9516	0.974775	0.99415	0.993075
	8	0.04095	0.0544625	0.069	0.103188	0.135587	0.171212	0.207762	0.261188	0.331125	0.37325	0.413262	0.466438	0.5253	0.530613	0.579313	0.614225	0.68185	0.686213	0.69775	0.762825	0.774175	0.815288	0.808438	0.8592	0.8546	0.8815	0.892675	0.89285	0.942137	0.942588	0.936288	0.917275	0.943625	0.926863	0.901875	0.922987	0.948488	0.94755	0.961225	0.9263	0.913713	0.941125	0.94695	0.911538	0.911	0.933875	0.95535	0.952675
	9	0.04415	0.0569625	0.0731	0.109787	0.144487	0.182512	0.221463	0.277788	0.348625	0.39575	0.435063	0.491938	0.5524	0.558712	0.609313	0.646325	0.71645	0.719912	0.73285	0.799025	0.810875	0.851788	0.846838	0.8967	0.8937	0.9226	0.930175	0.93205	0.980337	0.980988	0.974187	0.956675	0.981825	0.965962	0.941675	0.964688	0.984487	0.98545	0.998725	0.9646	0.953913	0.979725	0.98485	0.951037	0.9508	0.972875	0.99235	0.992275
	10	0.04515	0.0579625	0.0744	0.111187	0.145487	0.182012	0.221862	0.278788	0.349825	0.39845	0.437563	0.494337	0.556	0.562312	0.612213	0.651325	0.72035	0.724113	0.73725	0.803625	0.814375	0.855688	0.850738	0.9014	0.8988	0.9256	0.934675	0.93755	0.983838	0.983187	0.977087	0.959075	0.984425	0.968762	0.944175	0.966888	0.986587	0.98675	1.00113	0.9661	0.956512	0.981225	0.98725	0.954337	0.9535	0.973875	0.99425	0.992575
	11	0.04405	0.0567625	0.0729	0.109488	0.145187	0.182312	0.222463	0.278087	0.348925	0.39835	0.442263	0.496538	0.5583	0.564612	0.615613	0.654025	0.72245	0.725712	0.73825	0.804825	0.815375	0.855788	0.849537	0.8998	0.8967	0.9244	0.933475	0.93835	0.978838	0.977688	0.971187	0.953775	0.977925	0.961562	0.936275	0.959788	0.979187	0.97925	0.992625	0.9594	0.946412	0.970425	0.97675	0.942738	0.9407	0.963075	0.98375	0.981875
9	1	0.04155	0.0527625	0.0656	0.0952875	0.123287	0.154213	0.189663	0.232387	0.307625	0.35335	0.384263	0.460037	0.521	0.534412	0.589712	0.634825	0.70735	0.711413	0.72265	0.789825	0.806875	0.850187	0.837838	0.8939	0.8911	0.923	0.931175	0.92955	0.975537	0.981988	0.982187	0.969075	0.996325	0.979263	0.952875	0.977087	0.999287	0.99865	1.01283	0.9772	0.966712	0.994525	1.00075	0.964938	0.9641	0.987275	1.00835	1.00677
	2	0.04295	0.0540625	0.0664	0.0961875	0.125388	0.157612	0.193562	0.235187	0.308625	0.35525	0.387362	0.461838	0.5227	0.536813	0.594213	0.637625	0.70995	0.715712	0.72815	0.795225	0.810875	0.853387	0.843638	0.8976	0.8977	0.928	0.938675	0.93965	0.981537	0.986788	0.987688	0.975775	1.00232	0.985163	0.960775	0.982788	1.00459	1.00315	1.01782	0.9833	0.972513	0.999525	1.00485	0.971037	0.9697	0.992375	1.01225	1.01087
	3	0.04305	0.0539625	0.0665	0.0964875	0.126287	0.158812	0.193963	0.236987	0.311425	0.35545	0.387462	0.459937	0.5209	0.534913	0.590113	0.634725	0.70665	0.712013	0.72265	0.791825	0.808275	0.848888	0.838738	0.8955	0.8938	0.9242	0.932375	0.93165	0.976838	0.980487	0.980688	0.968575	0.995325	0.980263	0.952575	0.977387	0.999788	0.99855	1.01113	0.9764	0.966013	0.993325	0.99945	0.964437	0.9619	0.986275	1.00635	1.00467
	4	0.04275	0.0534625	0.0668	0.0977875	0.126587	0.158913	0.194162	0.238788	0.313125	0.35715	0.388663	0.462137	0.5233	0.536212	0.593013	0.638625	0.70995	0.715612	0.72725	0.795125	0.810875	0.853187	0.844237	0.9011	0.8975	0.9291	0.938175	0.93635	0.980638	0.984988	0.985287	0.972975	0.999925	0.983762	0.957375	0.981287	1.00249	1.00245	1.01632	0.9822	0.971513	0.997525	1.00395	0.969337	0.9677	0.989475	1.01015	1.00988
	5	0.04185	0.0534625	0.0664	0.0960875	0.125287	0.158413	0.193263	0.238288	0.311125	0.35455	0.386062	0.458537	0.5209	0.537312	0.591812	0.637125	0.70795	0.711612	0.72635	0.793225	0.808275	0.854287	0.842437	0.8969	0.897	0.9257	0.934475	0.93295	0.976337	0.981688	0.981788	0.970675	0.995225	0.979762	0.954275	0.976487	0.998088	0.99895	1.01212	0.9775	0.966413	0.994725	1.00065	0.966538	0.9653	0.987675	1.00615	1.00598
	6	0.04215	0.0517625	0.0621	0.0898875	0.114288	0.142912	0.174662	0.212388	0.280125	0.33085	0.353162	0.427938	0.4889	0.499912	0.554512	0.596825	0.66725	0.675412	0.69035	0.751025	0.768775	0.812288	0.805338	0.8529	0.8537	0.8876	0.902675	0.90575	0.950638	0.953688	0.950887	0.942475	0.969725	0.952662	0.928875	0.950187	0.971988	0.97155	0.984325	0.9507	0.940412	0.967425	0.97295	0.941338	0.9386	0.962275	0.98245	0.982275
	7	0.04145	0.0516625	0.0638	0.0915875	0.117188	0.146012	0.179863	0.217388	0.285825	0.33425	0.358963	0.433937	0.4933	0.503812	0.560712	0.601725	0.67225	0.681212	0.69595	0.756925	0.773775	0.818087	0.809638	0.8602	0.8623	0.8966	0.910575	0.91125	0.954738	0.959387	0.956888	0.949575	0.975625	0.959862	0.935075	0.958287	0.978688	0.97785	0.990525	0.9577	0.947412	0.973925	0.98015	0.947137	0.9465	0.968075	0.98825	0.987575
	8	0.04035	0.0503625	0.0622	0.0898875	0.115788	0.142813	0.177063	0.213388	0.280525	0.32775	0.354262	0.426538	0.4837	0.496412	0.551612	0.591725	0.66065	0.668713	0.68305	0.744725	0.761475	0.804987	0.795737	0.8459	0.8462	0.881	0.893575	0.89325	0.936937	0.941288	0.937787	0.930375	0.956625	0.940963	0.916875	0.939288	0.959588	0.95895	0.972225	0.9387	0.929412	0.955425	0.96075	0.928137	0.9276	0.947775	0.96805	0.968375
	9	0.04095	0.0515625	0.0636	0.0908875	0.116587	0.145413	0.177863	0.217388	0.284625	0.33095	0.358862	0.431837	0.4873	0.500812	0.555813	0.596825	0.66535	0.673813	0.68665	0.749125	0.767075	0.809787	0.800837	0.8507	0.8532	0.886	0.896675	0.89615	0.938137	0.942488	0.940987	0.933075	0.957825	0.942263	0.919375	0.939688	0.959888	0.96075	0.973125	0.9411	0.931813	0.956625	0.96215	0.930238	0.9287	0.949675	0.96945	0.968475
	10	0.04195	0.0517625	0.0641	0.0924875	0.118388	0.148512	0.181363	0.221287	0.288825	0.33485	0.366362	0.439337	0.4958	0.510413	0.566312	0.609025	0.67625	0.686312	0.69945	0.761125	0.777575	0.820887	0.812738	0.8633	0.8641	0.8983	0.908875	0.90655	0.950738	0.952987	0.953588	0.944075	0.968125	0.952662	0.929575	0.949887	0.970087	0.97145	0.983425	0.9493	0.942412	0.966625	0.97185	0.941237	0.9403	0.958575	0.97865	0.977075
	11	0.04265	0.0513625	0.0647	0.0920875	0.120987	0.150012	0.185463	0.226988	0.297125	0.34065	0.373762	0.444638	0.5037	0.519513	0.575412	0.620625	0.68655	0.695013	0.70785	0.770525	0.785675	0.827187	0.820237	0.8703	0.8712	0.9029	0.915775	0.91635	0.956137	0.957888	0.960987	0.948975	0.970425	0.955963	0.927175	0.949788	0.974287	0.96955	0.984025	0.9494	0.940013	0.965825	0.97065	0.938937	0.935	0.954975	0.97525	0.974575
10	1	0.0435125	0.0497625	0.06445	0.078425	0.102888	0.133925	0.163975	0.210762	0.262037	0.289488	0.3294	0.395987	0.4433	0.4703	0.519325	0.556975	0.58025	0.64235	0.6421	0.7162	0.700087	0.73035	0.773975	0.77405	0.793637	0.838512	0.863187	0.853075	0.885262	0.917037	0.903913	0.912663	0.946525	0.9378	0.9246	0.908787	0.9499	0.94005	0.90145	0.954963	0.949975	0.916425	0.947087	0.941075	0.939338	0.911	0.977137	0.965013
	2	0.0436125	0.0499625	0.06495	0.079225	0.104288	0.136225	0.166775	0.211363	0.266037	0.291587	0.3314	0.393587	0.4425	0.4681	0.516425	0.554475	0.57945	0.62955	0.6315	0.7151	0.693588	0.72445	0.765575	0.76715	0.784438	0.829612	0.854287	0.845375	0.879162	0.909438	0.894413	0.906062	0.939925	0.9321	0.9175	0.901587	0.9439	0.93435	0.89695	0.948562	0.945775	0.911225	0.941887	0.935675	0.932438	0.9049	0.970738	0.956313
	3	0.0440125	0.0523625	0.06655	0.080925	0.108387	0.139825	0.171775	0.217963	0.271338	0.297787	0.3357	0.397087	0.4412	0.4667	0.515525	0.552075	0.57715	0.62595	0.6301	0.7139	0.690588	0.72185	0.763075	0.76575	0.782038	0.827013	0.851888	0.842575	0.876962	0.907637	0.893212	0.903162	0.938325	0.9295	0.9172	0.899988	0.9422	0.93205	0.89515	0.946863	0.943675	0.907525	0.939488	0.935075	0.930737	0.904	0.968938	0.954812
	4	0.0460125	0.0537625	0.06855	0.083725	0.111888	0.144925	0.177375	0.223362	0.279238	0.305688	0.3437	0.402687	0.4469	0.4697	0.518225	0.554175	0.58035	0.62945	0.6361	0.7185	0.695388	0.72595	0.766475	0.77025	0.786637	0.831612	0.856587	0.849275	0.881062	0.911937	0.896813	0.908262	0.942825	0.9346	0.9206	0.905388	0.9449	0.93605	0.89905	0.951263	0.947675	0.912825	0.943588	0.938175	0.935238	0.9083	0.973838	0.958313
	5	0.0434125	0.0502625	0.06655	0.082025	0.109088	0.143825	0.177075	0.224862	0.279537	0.306588	0.3458	0.401788	0.4474	0.4707	0.520625	0.555275	0.58055	0.63185	0.6389	0.7222	0.697187	0.72765	0.769075	0.77165	0.787737	0.834612	0.858888	0.850275	0.882262	0.913438	0.897312	0.908763	0.943125	0.9338	0.9208	0.905687	0.9462	0.93595	0.90095	0.950163	0.948275	0.914225	0.944887	0.939075	0.936538	0.9101	0.974838	0.961313
	6	0.0412125	0.0471625	0.06205	0.075825	0.103887	0.137625	0.167875	0.214463	0.265937	0.293988	0.3291	0.381088	0.4252	0.4504	0.498025	0.542975	0.56755	0.62045	0.6216	0.6859	0.670087	0.69965	0.742775	0.74665	0.768338	0.807512	0.830987	0.820975	0.853363	0.881337	0.865712	0.877162	0.910425	0.9043	0.8909	0.875888	0.9144	0.90585	0.87415	0.921963	0.919675	0.888125	0.915887	0.911975	0.908338	0.8843	0.945738	0.932212
	7	0.0426125	0.0493625	0.06485	0.079925	0.108088	0.138825	0.170975	0.218862	0.270037	0.297988	0.3311	0.382188	0.4256	0.4606	0.500625	0.546275	0.57095	0.62345	0.624	0.6885	0.672188	0.70175	0.743875	0.74845	0.770437	0.808913	0.832387	0.823875	0.854263	0.882737	0.868513	0.879363	0.914225	0.9062	0.8939	0.879088	0.9173	0.90665	0.87535	0.923663	0.921375	0.888425	0.918188	0.913775	0.909637	0.8858	0.945237	0.933013
	8	0.0411125	0.0490625	0.06455	0.078425	0.106487	0.138225	0.172275	0.217963	0.269637	0.295488	0.3339	0.381788	0.4261	0.4598	0.502225	0.546975	0.57225	0.62445	0.6258	0.6897	0.673188	0.70465	0.746575	0.75135	0.774138	0.812813	0.835387	0.827275	0.857862	0.886138	0.870812	0.883262	0.915925	0.9094	0.8963	0.881988	0.9194	0.90955	0.87855	0.925863	0.924975	0.892525	0.922288	0.916775	0.912937	0.8906	0.949137	0.935913
	9	0.0421125	0.0480625	0.06555	0.079925	0.108988	0.140925	0.176175	0.222663	0.275438	0.302187	0.3402	0.389688	0.4325	0.4647	0.507725	0.554475	0.57915	0.63155	0.6336	0.6963	0.680588	0.71155	0.753375	0.75815	0.781038	0.819712	0.842688	0.834175	0.864162	0.893837	0.879212	0.889463	0.923725	0.9175	0.9046	0.889988	0.929	0.91775	0.88725	0.934262	0.932075	0.901025	0.928288	0.924375	0.920438	0.8984	0.955538	0.943913
	10	0.0443125	0.0509625	0.06725	0.081425	0.110488	0.142925	0.178075	0.225662	0.277838	0.304688	0.3414	0.389688	0.4351	0.4662	0.510425	0.555575	0.58145	0.63415	0.6359	0.6962	0.681688	0.71275	0.754875	0.75985	0.783537	0.820812	0.843588	0.834375	0.864962	0.893737	0.880112	0.892162	0.923725	0.9168	0.9049	0.890687	0.927	0.91745	0.88805	0.934362	0.932175	0.900825	0.928288	0.924075	0.920837	0.8984	0.955538	0.942813
	11	0.0416125	0.0494625	0.06445	0.080025	0.107688	0.140625	0.174575	0.221562	0.275338	0.300187	0.3406	0.390487	0.4359	0.4669	0.512725	0.562675	0.58835	0.63745	0.6386	0.6999	0.686588	0.71585	0.758375	0.76255	0.788737	0.824113	0.844888	0.837275	0.865363	0.895637	0.881513	0.893062	0.925725	0.9169	0.9051	0.889988	0.9268	0.91815	0.88785	0.932562	0.929875	0.898825	0.926488	0.922075	0.917837	0.895	0.952937	0.940013
11	1	0.0469125	0.0547625	0.07495	0.095625	0.131188	0.169025	0.209875	0.260062	0.324537	0.342488	0.3961	0.451987	0.5094	0.5396	0.584225	0.624875	0.64375	0.68745	0.6901	0.763	0.741888	0.77755	0.823175	0.82365	0.843337	0.880212	0.897288	0.884975	0.914863	0.942837	0.923813	0.927462	0.963825	0.9578	0.9478	0.937488	0.9854	0.97575	0.93995	0.991162	0.990175	0.956725	0.986688	0.982575	0.980337	0.9536	1.01874	1.00501
	2	0.0467125	0.0545625	0.07555	0.096325	0.131688	0.169225	0.210175	0.261763	0.323337	0.342388	0.3948	0.450887	0.507	0.5358	0.580125	0.621575	0.64055	0.68465	0.6873	0.7596	0.737587	0.77425	0.819575	0.82045	0.839137	0.875812	0.894487	0.881975	0.911262	0.940538	0.921913	0.926162	0.961425	0.9565	0.9447	0.935588	0.9825	0.97315	0.93785	0.988762	0.986475	0.953625	0.983088	0.978975	0.976838	0.9505	1.01474	1.00161
	3	0.0464125	0.0549625	0.07485	0.096825	0.131488	0.168725	0.210375	0.259763	0.322537	0.340687	0.3928	0.446887	0.504	0.5328	0.578125	0.617675	0.63655	0.67995	0.6827	0.7556	0.732788	0.76855	0.816175	0.81615	0.834838	0.871413	0.889288	0.877375	0.907062	0.935238	0.917112	0.921063	0.956525	0.9516	0.9412	0.929488	0.9783	0.96835	0.93365	0.984862	0.982775	0.949125	0.979588	0.975075	0.972337	0.9461	1.01074	0.997212
	4	0.0485125	0.0574625	0.07745	0.098425	0.135187	0.171125	0.212175	0.263663	0.323238	0.342988	0.3941	0.449288	0.5057	0.5332	0.577125	0.618575	0.63835	0.68165	0.6841	0.7561	0.734287	0.76935	0.817075	0.81815	0.836638	0.873112	0.890288	0.878375	0.909162	0.935737	0.918013	0.922562	0.957325	0.9519	0.941	0.929688	0.978	0.97045	0.93595	0.984962	0.983975	0.951225	0.982187	0.976875	0.973337	0.9487	1.01244	0.998713
	5	0.0456125	0.0540625	0.07545	0.095625	0.131188	0.167525	0.208775	0.260862	0.321037	0.340388	0.3909	0.445788	0.5016	0.5298	0.573325	0.613775	0.63305	0.67665	0.6778	0.7489	0.729387	0.76525	0.810575	0.81215	0.830937	0.867812	0.884487	0.872675	0.902162	0.929737	0.911613	0.915262	0.950225	0.9454	0.9349	0.923087	0.9712	0.96325	0.92925	0.979263	0.978075	0.944725	0.975387	0.970875	0.967437	0.9432	1.00534	0.991712
	6	0.0455125	0.0526625	0.07245	0.091925	0.125087	0.160025	0.199275	0.248363	0.311538	0.328688	0.3795	0.435987	0.4913	0.5214	0.564525	0.606575	0.62405	0.66995	0.6727	0.7502	0.728588	0.76025	0.807175	0.80295	0.823738	0.859213	0.876788	0.865175	0.895962	0.923338	0.907412	0.912362	0.945325	0.9407	0.93	0.917987	0.9654	0.95905	0.92755	0.975662	0.974775	0.942925	0.972087	0.967775	0.965738	0.9421	1.00374	0.991613
	7	0.0458125	0.0537625	0.07305	0.093325	0.127287	0.162425	0.201475	0.250462	0.311937	0.330788	0.3823	0.435887	0.4916	0.5211	0.563625	0.604175	0.62215	0.66875	0.6729	0.7481	0.728888	0.75985	0.805175	0.80225	0.822137	0.858513	0.876387	0.866875	0.895563	0.922438	0.905513	0.912062	0.943925	0.9383	0.9293	0.918987	0.9627	0.95865	0.92945	0.976163	0.975375	0.943325	0.971387	0.968075	0.964938	0.9421	1.00074	0.988213
	8	0.0466125	0.0544625	0.07345	0.094625	0.128787	0.163525	0.203075	0.253063	0.310538	0.330788	0.3824	0.436088	0.4908	0.5214	0.563625	0.604175	0.62195	0.66785	0.673	0.7463	0.726788	0.75975	0.805175	0.80215	0.823237	0.858912	0.876988	0.866675	0.895162	0.921637	0.905913	0.910462	0.943425	0.9388	0.9286	0.918488	0.9606	0.95805	0.92945	0.975662	0.974475	0.943725	0.971287	0.967475	0.964437	0.9423	1.00114	0.987712
	9	0.0462125	0.0546625	0.07455	0.096225	0.129188	0.165125	0.205175	0.256962	0.313738	0.333987	0.3861	0.438688	0.4944	0.5235	0.567125	0.606775	0.62515	0.67035	0.6752	0.7489	0.729688	0.76255	0.808475	0.80555	0.826638	0.861213	0.879687	0.870475	0.896763	0.924238	0.908212	0.913362	0.945425	0.9406	0.9307	0.920288	0.9631	0.96035	0.93255	0.977163	0.976775	0.945625	0.973788	0.970175	0.967437	0.9453	1.00344	0.990712
	10	0.0453125	0.0536625	0.07445	0.093725	0.129587	0.164725	0.205075	0.256462	0.313138	0.333788	0.3857	0.437887	0.4949	0.5244	0.566925	0.606475	0.62605	0.67215	0.6754	0.7482	0.729387	0.76115	0.805175	0.80645	0.825838	0.861313	0.879188	0.869575	0.897062	0.923138	0.908412	0.911062	0.943825	0.9401	0.9299	0.919787	0.9632	0.95935	0.93115	0.975562	0.974675	0.944725	0.972788	0.969275	0.966738	0.9438	1.00194	0.989313
	11	0.0456125	0.0537625	0.07325	0.094725	0.128988	0.165225	0.206475	0.257063	0.315638	0.338587	0.3915	0.444987	0.505	0.533	0.575525	0.616075	0.63715	0.68055	0.6876	0.7617	0.738487	0.77265	0.813375	0.81515	0.835237	0.870213	0.886387	0.876375	0.904663	0.934037	0.915112	0.918963	0.954325	0.9478	0.9391	0.929388	0.9731	0.96465	0.93235	0.981762	0.978875	0.946825	0.978287	0.973275	0.968137	0.9455	1.00764	0.991812
12	1	0.0544125	0.0640625	0.08535	0.106925	0.141687	0.177825	0.214875	0.262462	0.321937	0.349187	0.4038	0.463187	0.5212	0.5516	0.598825	0.647475	0.66495	0.70575	0.7069	0.7852	0.771088	0.81025	0.855875	0.85565	0.873237	0.903513	0.914288	0.892675	0.917063	0.943937	0.924813	0.928262	0.963825	0.9578	0.9457	0.932787	0.976	0.96785	0.93435	0.986862	0.987175	0.958725	0.993988	0.988975	0.984838	0.9596	1.02374	1.00881
	2	0.0550125	0.0653625	0.08715	0.109525	0.145687	0.183225	0.221175	0.267962	0.328338	0.357687	0.4108	0.470087	0.5278	0.56	0.606225	0.653775	0.67245	0.71415	0.7144	0.7934	0.779587	0.81845	0.864175	0.86435	0.882138	0.913412	0.923488	0.902775	0.927362	0.952337	0.934412	0.937963	0.973125	0.9668	0.9555	0.942488	0.9848	0.97695	0.94295	0.995363	0.998275	0.968925	1.00079	0.996675	0.992838	0.9673	1.02984	1.01651
	3	0.0558125	0.0655625	0.08835	0.110925	0.146487	0.183025	0.222475	0.269562	0.328638	0.357988	0.4115	0.470788	0.5283	0.5593	0.606225	0.654875	0.67275	0.71335	0.715	0.7939	0.779887	0.81815	0.864775	0.86465	0.881437	0.912913	0.922488	0.902475	0.927063	0.952137	0.933712	0.937662	0.971825	0.9663	0.9545	0.942788	0.9842	0.97725	0.94205	0.994263	0.997775	0.969225	0.999387	0.996775	0.992738	0.9679	1.02974	1.01541
	4	0.0573125	0.0675625	0.09015	0.111925	0.148588	0.185425	0.223975	0.273062	0.331537	0.362488	0.4158	0.474587	0.5333	0.564	0.612625	0.662275	0.67915	0.72035	0.7219	0.8006	0.786987	0.82825	0.871675	0.87295	0.890238	0.919312	0.929087	0.910475	0.933863	0.958538	0.940712	0.943963	0.978525	0.9721	0.9623	0.950287	0.9904	0.98285	0.95145	1.00066	1.00267	0.975725	1.00749	1.00317	0.999537	0.9753	1.03614	1.02241
	5	0.0554125	0.0656625	0.08895	0.111325	0.147287	0.184925	0.224175	0.271562	0.331537	0.361488	0.4154	0.474388	0.5327	0.564	0.610825	0.662075	0.67945	0.72065	0.7229	0.8005	0.787887	0.82965	0.871975	0.87165	0.888138	0.919013	0.928687	0.908875	0.933763	0.958438	0.940312	0.942863	0.977525	0.9714	0.9604	0.947987	0.9897	0.98285	0.95045	0.999563	0.999775	0.973825	1.00679	1.00277	0.999337	0.9749	1.03624	1.02151
	6	0.0524125	0.0614625	0.08255	0.102625	0.134187	0.168025	0.203975	0.248163	0.306038	0.334087	0.3818	0.443588	0.4993	0.5304	0.576225	0.624275	0.64235	0.68595	0.6909	0.7668	0.753188	0.78795	0.832075	0.83425	0.853237	0.885312	0.897288	0.878575	0.902362	0.928238	0.910412	0.914162	0.947925	0.9427	0.9331	0.921887	0.962	0.95415	0.92385	0.971962	0.972475	0.945625	0.980187	0.976675	0.974537	0.9518	1.01024	0.998912
	7	0.0545125	0.0634625	0.08435	0.105125	0.137288	0.170625	0.207675	0.252563	0.310337	0.338087	0.3876	0.449387	0.5059	0.537	0.582725	0.632575	0.64975	0.69355	0.6979	0.7752	0.760787	0.79815	0.840975	0.84465	0.861637	0.895212	0.906488	0.889075	0.911763	0.936638	0.919112	0.923162	0.957025	0.9516	0.9421	0.929087	0.9707	0.96295	0.93395	0.980762	0.981175	0.954725	0.988187	0.985575	0.982838	0.9596	1.01794	1.00461
	8	0.0541125	0.0637625	0.08515	0.106425	0.138288	0.172025	0.210275	0.254563	0.311738	0.340187	0.3918	0.450688	0.5065	0.5376	0.583525	0.631675	0.65175	0.69475	0.6999	0.7742	0.761687	0.80105	0.841275	0.84665	0.863738	0.894813	0.905488	0.889275	0.911963	0.934937	0.919112	0.923162	0.955825	0.9511	0.9417	0.930887	0.969	0.96195	0.93405	0.979463	0.978675	0.952925	0.985587	0.984675	0.980838	0.959	1.01594	1.00281
	9	0.0521125	0.0628625	0.08245	0.103525	0.135288	0.168225	0.203975	0.248762	0.304237	0.333487	0.3831	0.438387	0.4955	0.526	0.571525	0.618775	0.63805	0.67955	0.6844	0.7597	0.746387	0.78425	0.826075	0.82895	0.846137	0.875912	0.886687	0.869575	0.892663	0.915037	0.899913	0.904262	0.936925	0.9309	0.9214	0.909987	0.9491	0.94225	0.91315	0.959963	0.958375	0.933425	0.965087	0.964775	0.960938	0.9391	0.995637	0.981912
	10	0.0542125	0.0642625	0.08595	0.106325	0.140288	0.174225	0.212875	0.258962	0.316038	0.345587	0.3987	0.455487	0.5135	0.5444	0.590725	0.638575	0.65825	0.70115	0.7061	0.7805	0.768288	0.80685	0.848275	0.85145	0.868938	0.898513	0.909587	0.892275	0.914562	0.939037	0.922113	0.926963	0.957925	0.9525	0.944	0.932787	0.9719	0.96415	0.93535	0.981463	0.981575	0.957425	0.988587	0.984575	0.982638	0.9603	1.01684	1.00421
	11	0.0532125	0.0626625	0.08445	0.104525	0.137887	0.172925	0.210275	0.257462	0.314138	0.344388	0.3988	0.454487	0.5122	0.5433	0.588825	0.638175	0.65735	0.69875	0.7038	0.7763	0.763787	0.80215	0.842975	0.84515	0.860838	0.891713	0.901587	0.884675	0.905863	0.930137	0.911613	0.915362	0.948125	0.943	0.9333	0.921488	0.9595	0.95345	0.92415	0.971463	0.975775	0.947225	0.975487	0.970075	0.966938	0.9436	1.00084	0.987112
13	1	0.0465125	0.0537625	0.06955	0.085325	0.109988	0.138325	0.167475	0.204762	0.260738	0.288988	0.3269	0.397587	0.4646	0.4927	0.540925	0.589075	0.61465	0.66255	0.6719	0.7508	0.734988	0.77195	0.822775	0.82685	0.852638	0.889713	0.909987	0.897775	0.925763	0.953037	0.936813	0.942063	0.977425	0.9728	0.9625	0.950788	0.9946	0.98955	0.95735	1.00596	1.00457	0.972725	1.00239	0.998575	0.994437	0.9707	1.03054	1.01801
	2	0.0469125	0.0538625	0.06965	0.084825	0.111787	0.139525	0.168475	0.207662	0.261437	0.289888	0.3283	0.397288	0.466	0.4942	0.543225	0.589975	0.61545	0.66435	0.6719	0.7512	0.736088	0.77125	0.823575	0.82585	0.851738	0.888413	0.907887	0.893975	0.922663	0.952937	0.937712	0.942762	0.977825	0.973	0.9637	0.952887	0.9979	0.99135	0.96085	1.00716	1.00618	0.975725	1.00369	0.999675	0.995938	0.9724	1.03214	1.01901
	3	0.0489125	0.0545625	0.07165	0.085725	0.112687	0.139825	0.168775	0.207262	0.261937	0.291287	0.3306	0.399587	0.4641	0.4926	0.539425	0.587475	0.61275	0.66045	0.6686	0.7472	0.732387	0.76855	0.818875	0.82575	0.848337	0.886012	0.905188	0.892775	0.919063	0.952738	0.936712	0.942362	0.977325	0.9723	0.9629	0.951287	0.9963	0.99035	0.95925	1.00596	1.00507	0.974425	1.00329	0.999675	0.995637	0.9713	1.03074	1.01781
	4	0.0469125	0.0536625	0.07115	0.085125	0.112287	0.141125	0.169875	0.206962	0.263037	0.291488	0.3282	0.398788	0.4602	0.4892	0.537625	0.585475	0.60895	0.65735	0.666	0.7447	0.730088	0.76725	0.816475	0.82375	0.846037	0.883613	0.902787	0.889875	0.916562	0.944237	0.928312	0.938362	0.973025	0.9688	0.96	0.949187	0.9937	0.98745	0.95785	1.00366	1.00297	0.972425	1.00059	0.996275	0.993138	0.9697	1.02994	1.01661
	5	0.0473125	0.0551625	0.07225	0.086625	0.114687	0.143825	0.172975	0.211562	0.265238	0.294687	0.3322	0.402987	0.4656	0.4957	0.542425	0.590675	0.61575	0.66315	0.6723	0.7495	0.734988	0.77155	0.820675	0.82755	0.850137	0.892613	0.914787	0.897575	0.923663	0.951638	0.935913	0.939963	0.974625	0.9691	0.9608	0.950788	0.9936	0.98775	0.95655	1.00346	1.00257	0.971325	0.999088	0.996675	0.991437	0.9683	1.02744	1.01431
	6	0.0442125	0.0505625	0.06415	0.076925	0.0988875	0.123325	0.150275	0.181962	0.232238	0.256688	0.2955	0.353787	0.4224	0.4498	0.494325	0.540375	0.56395	0.61335	0.6251	0.7014	0.692987	0.72385	0.769275	0.77425	0.798837	0.835712	0.856088	0.846375	0.874762	0.902737	0.888212	0.893262	0.926625	0.9234	0.9147	0.905188	0.944	0.94185	0.91495	0.959862	0.958075	0.928725	0.957087	0.951775	0.948738	0.9273	0.985038	0.973912
	7	0.0452125	0.0513625	0.06705	0.080425	0.102788	0.128325	0.155675	0.189362	0.239838	0.265887	0.3044	0.363488	0.4323	0.4603	0.507225	0.551775	0.57855	0.62675	0.6382	0.7137	0.703987	0.73735	0.783775	0.78905	0.816738	0.856812	0.875687	0.868275	0.896663	0.925238	0.911112	0.916362	0.949225	0.9445	0.9374	0.927787	0.9668	0.96335	0.93695	0.981363	0.979575	0.949325	0.977988	0.973775	0.971037	0.9496	1.00674	0.993812
	8	0.0449125	0.0517625	0.06645	0.079825	0.103288	0.129325	0.155675	0.189163	0.240537	0.267487	0.3057	0.365687	0.4339	0.4622	0.508425	0.553775	0.58205	0.62835	0.6411	0.7144	0.706087	0.73915	0.789275	0.79465	0.819837	0.857612	0.877587	0.870575	0.897563	0.924737	0.912312	0.915362	0.949225	0.9451	0.9373	0.927887	0.9664	0.96395	0.93865	0.980962	0.980075	0.951525	0.978888	0.974775	0.971838	0.9489	1.00734	0.993613
	9	0.0457125	0.0515625	0.06695	0.080825	0.102788	0.129225	0.155775	0.191163	0.241437	0.267087	0.306	0.368688	0.435	0.4634	0.510725	0.555375	0.58415	0.63015	0.6423	0.7153	0.705688	0.74305	0.789475	0.79615	0.822237	0.857513	0.879587	0.871275	0.897663	0.924438	0.911412	0.915162	0.948625	0.9437	0.9364	0.927288	0.9652	0.96205	0.93685	0.979062	0.978175	0.950725	0.976588	0.971475	0.969938	0.9475	1.00384	0.991613
	10	0.0442125	0.0519625	0.06615	0.080225	0.102188	0.128325	0.156775	0.189862	0.241037	0.268388	0.3049	0.366387	0.4321	0.4603	0.508725	0.552775	0.58125	0.62625	0.638	0.7118	0.701688	0.73495	0.781775	0.79025	0.819638	0.854313	0.872687	0.866575	0.893962	0.917338	0.904613	0.909763	0.942725	0.9374	0.9299	0.920887	0.9607	0.95735	0.93085	0.971662	0.971475	0.942425	0.969187	0.965175	0.961938	0.9389	0.996437	0.983712
	11	0.0456125	0.0520625	0.06645	0.080825	0.103688	0.131325	0.159075	0.193263	0.245037	0.272487	0.3124	0.375887	0.4405	0.4685	0.517925	0.561675	0.59125	0.63905	0.6538	0.7296	0.720087	0.75265	0.797975	0.80555	0.832738	0.864012	0.886787	0.875375	0.901262	0.925037	0.910013	0.917462	0.947925	0.9429	0.9366	0.925787	0.9686	0.96055	0.92885	0.972163	0.967875	0.939325	0.965588	0.960775	0.961538	0.933	0.991838	0.977413
14	1	0.042325	0.0477	0.0562125	0.07285	0.082975	0.107525	0.139712	0.169038	0.214025	0.250387	0.2586	0.31485	0.369287	0.4234	0.4995	0.577275	0.6023	0.673538	0.683875	0.721037	0.732975	0.745725	0.723838	0.7444	0.773775	0.784963	0.812375	0.7653	0.7696	0.81735	0.812612	0.861213	0.8548	0.849287	0.859225	0.883938	0.915175	0.9272	0.92045	0.934538	0.945375	0.9118	0.950325	0.97565	0.954987	0.936275	0.966538	0.957125
	2	0.044025	0.0499	0.0580125	0.07665	0.086275	0.111725	0.143313	0.173838	0.217225	0.255987	0.2615	0.32165	0.375688	0.4225	0.5058	0.585875	0.6095	0.682438	0.695175	0.732038	0.743375	0.754625	0.734938	0.755	0.783275	0.793763	0.819475	0.7705	0.7727	0.81965	0.812213	0.861413	0.8528	0.846988	0.858525	0.881838	0.910575	0.9224	0.91895	0.931638	0.941375	0.9055	0.944925	0.96985	0.950187	0.933875	0.967738	0.959125
	3	0.043725	0.0499	0.0583125	0.07715	0.087575	0.112725	0.146113	0.174838	0.220925	0.259887	0.2664	0.32565	0.379387	0.4267	0.5091	0.589175	0.6121	0.684438	0.698875	0.731738	0.743575	0.753725	0.733038	0.7535	0.782275	0.792763	0.819175	0.7697	0.7723	0.81935	0.811612	0.859513	0.8511	0.844588	0.856225	0.879838	0.907875	0.9209	0.91645	0.928837	0.939075	0.9031	0.940625	0.96695	0.946388	0.930175	0.964237	0.955925
	4	0.044725	0.0502	0.0588125	0.07815	0.090675	0.115725	0.150113	0.181338	0.227625	0.270487	0.2737	0.33515	0.389688	0.4358	0.5173	0.597975	0.6192	0.692638	0.706475	0.737138	0.748175	0.756525	0.735838	0.7575	0.785275	0.795663	0.822775	0.7752	0.7777	0.82715	0.818712	0.868513	0.8595	0.854187	0.864925	0.889437	0.916775	0.9288	0.92575	0.938137	0.946975	0.9129	0.951425	0.97785	0.956187	0.938275	0.971037	0.961225
	5	0.043225	0.0488	0.0579125	0.07815	0.088475	0.116025	0.149512	0.179437	0.227625	0.265188	0.272	0.33645	0.389987	0.4403	0.519	0.601175	0.6235	0.707237	0.710175	0.743738	0.753975	0.765025	0.743838	0.7648	0.794475	0.806362	0.836275	0.7914	0.7976	0.84565	0.839013	0.889912	0.8824	0.875888	0.889125	0.912737	0.947075	0.9522	0.94755	0.961437	0.972875	0.9382	0.974525	0.99715	0.974588	0.952675	0.982537	0.970825
	6	0.043525	0.0501	0.0573125	0.07735	0.089175	0.115725	0.150312	0.182438	0.231125	0.273188	0.2777	0.34085	0.391788	0.4457	0.5178	0.593575	0.6187	0.695638	0.701975	0.731938	0.742075	0.749825	0.731337	0.7488	0.777475	0.783963	0.814975	0.7737	0.7836	0.83085	0.828612	0.873713	0.8698	0.863988	0.878225	0.900238	0.932275	0.9345	0.93285	0.948237	0.959475	0.928	0.963225	0.98415	0.961588	0.944475	0.971137	0.962625
	7	0.043225	0.0505	0.0588125	0.07835	0.090675	0.117725	0.151713	0.184037	0.234325	0.274487	0.2794	0.34215	0.394487	0.45	0.5193	0.594875	0.6194	0.699738	0.701375	0.733738	0.743175	0.751925	0.733137	0.7525	0.781375	0.791462	0.820775	0.7809	0.7905	0.83785	0.834512	0.880413	0.8756	0.870788	0.883625	0.912438	0.935875	0.9396	0.93605	0.948838	0.959975	0.9273	0.959525	0.97945	0.957087	0.938975	0.966437	0.956525
	8	0.044125	0.0501	0.0593125	0.07895	0.091375	0.117325	0.152913	0.185537	0.235925	0.274487	0.2814	0.34345	0.395288	0.4534	0.5223	0.597375	0.6216	0.692438	0.704075	0.735738	0.744575	0.753425	0.734638	0.7524	0.780975	0.791663	0.822775	0.7831	0.7927	0.83845	0.836413	0.882313	0.8762	0.871387	0.883825	0.912138	0.936675	0.9393	0.93625	0.949137	0.960275	0.9278	0.959625	0.97905	0.956987	0.938875	0.965738	0.955425
	9	0.043025	0.0501	0.0592125	0.07835	0.089475	0.116725	0.151512	0.182037	0.232825	0.270487	0.2764	0.33955	0.391087	0.4505	0.5154	0.592975	0.6155	0.693937	0.698075	0.727137	0.737375	0.745925	0.727137	0.7451	0.773575	0.784563	0.815575	0.7766	0.7853	0.83085	0.829712	0.874812	0.8678	0.864487	0.874125	0.904737	0.927475	0.9311	0.92745	0.940937	0.951475	0.9192	0.950425	0.97065	0.947388	0.928875	0.955538	0.946925
	10	0.043625	0.0495	0.0586125	0.07915	0.089975	0.116725	0.149913	0.183737	0.232625	0.271688	0.2769	0.33915	0.389487	0.4499	0.5151	0.591075	0.6137	0.685438	0.696675	0.728638	0.735875	0.745025	0.726838	0.7465	0.774375	0.785462	0.815775	0.7773	0.7855	0.83105	0.829412	0.873713	0.8677	0.863788	0.875525	0.904537	0.929275	0.9324	0.93095	0.943037	0.952475	0.9203	0.950725	0.96995	0.948388	0.929975	0.956037	0.945725
	11	0.044425	0.0496	0.0581125	0.07775	0.089475	0.115825	0.148012	0.178737	0.229125	0.267188	0.2711	0.33295	0.385288	0.4455	0.51	0.585075	0.6086	0.689137	0.690875	0.721137	0.730575	0.738325	0.719738	0.7384	0.764275	0.772863	0.802575	0.7638	0.7731	0.81665	0.814813	0.860213	0.8543	0.851487	0.861725	0.886537	0.915475	0.9192	0.91645	0.929338	0.940875	0.908	0.938725	0.95905	0.936688	0.920775	0.945937	0.937625
[truncated: 2 more columns]

## Sheet: S. cerevisiae - All repeats
S. cerevisiae
		Time (sec)
strain	repeat	0	3597	7197	10797	14397	17996	21596	25197	28797	32397	35996	39597	43167	46797	50397	53997	57596	61197	64797	68398	71997	75599	79198	82797	86396	89997	93596	97196	100767	104367	107998	111597	115197	118797	122397	125967	129595	133196	136797	140367	143997	147597	151198	154797	158398	161996	165596	169197
Anc	1	0.0508125	0.0451125	0.0449125	0.0476375	0.0507125	0.0585625	0.0651875	0.07305	0.0823125	0.095375	0.110925	0.158988	0.170375	0.189	0.2078	0.244338	0.283988	0.325412	0.373312	0.428075	0.486337	0.566913	0.748563	0.680612	0.741738	0.777837	0.7864	0.7912	0.82615	0.807288	0.809625	0.818187	0.863988	0.8365	0.846638	0.864712	0.869012	0.905975	0.900813	0.920037	0.939937	0.9641	0.970087	0.990975	1.0161	1.03127	1.0513	1.09339
	2	0.0513125	0.0447125	0.0455125	0.0484375	0.0519125	0.0584625	0.0634875	0.07205	0.0824125	0.096875	0.110325	0.154787	0.165775	0.1832	0.2046	0.241138	0.278788	0.321113	0.368312	0.421775	0.478038	0.555013	0.730563	0.668212	0.731938	0.774637	0.7846	0.7928	0.82105	0.803787	0.810525	0.817987	0.851287	0.8331	0.844437	0.860912	0.864613	0.896175	0.894613	0.911937	0.931937	0.9524	0.959488	0.978675	1.0063	1.01757	1.0421	1.07889
	3	0.0499125	0.0446125	0.0443125	0.0491375	0.0507125	0.0581625	0.0622875	0.07025	0.0817125	0.094775	0.109125	0.151587	0.163475	0.1783	0.2034	0.240537	0.279087	0.321912	0.371013	0.421375	0.479038	0.555013	0.723662	0.668412	0.732838	0.774038	0.7832	0.7894	0.80785	0.800488	0.806525	0.814087	0.838488	0.8302	0.839938	0.856912	0.859112	0.887075	0.891312	0.909737	0.926937	0.9487	0.954788	0.975575	1.005	1.01608	1.0409	1.07369
	4	0.0527125	0.0476125	0.0462125	0.0500375	0.0539125	0.0617625	0.0673875	0.07515	0.0867125	0.099575	0.117825	0.147588	0.161475	0.1805	0.2111	0.250638	0.285888	0.334112	0.381412	0.436975	0.494937	0.564412	0.730363	0.684813	0.749138	0.783937	0.7926	0.7984	0.80915	0.809688	0.817225	0.825488	0.841187	0.839	0.851537	0.867912	0.868012	0.896375	0.903412	0.922837	0.939837	0.9602	0.967287	0.988175	1.0205	1.03038	1.0532	1.08549
	5	0.0510125	0.0442125	0.0450125	0.0498375	0.0550125	0.0577625	0.0649875	0.07175	0.0817125	0.096875	0.114025	0.147388	0.161575	0.1785	0.213	0.247638	0.289087	0.336313	0.384313	0.438975	0.500838	0.573213	0.740162	0.695412	0.756637	0.785637	0.7928	0.7993	0.81455	0.815787	0.818425	0.827488	0.852487	0.8435	0.855038	0.875912	0.875413	0.901375	0.910713	0.930338	0.950337	0.9679	0.977087	0.996875	1.0334	1.04448	1.0664	1.10239
	6	0.0461125	0.0398125	0.0397125	0.0437375	0.0467125	0.0522625	0.0574875	0.06475	0.0744125	0.088875	0.103225	0.142888	0.158775	0.1775	0.2019	0.237138	0.274888	0.319812	0.366613	0.426375	0.483637	0.562512	0.723263	0.677512	0.741237	0.778837	0.7865	0.7947	0.81445	0.805688	0.816925	0.822588	0.851588	0.8385	0.849638	0.872313	0.869413	0.897975	0.907613	0.926238	0.943237	0.9581	0.965688	0.987375	1.0247	1.03487	1.0601	1.09769
	7	0.0444125	0.0387125	0.0398125	0.0410375	0.0438125	0.0514625	0.0551875	0.06505	0.0743125	0.088675	0.102725	0.145487	0.159675	0.1792	0.2016	0.238937	0.277288	0.325113	0.372513	0.430975	0.491337	0.566312	0.726163	0.684813	0.746738	0.782438	0.7876	0.7952	0.81335	0.806288	0.816325	0.824488	0.848988	0.8399	0.851137	0.870713	0.867513	0.895375	0.905312	0.925037	0.943538	0.9584	0.965287	0.986875	1.0224	1.03388	1.0612	1.09529
	8	0.0468125	0.0390125	0.0398125	0.0430375	0.0461125	0.0525625	0.0578875	0.06555	0.0772125	0.091375	0.106325	0.148888	0.163075	0.1804	0.209	0.244938	0.288388	0.334313	0.384512	0.439575	0.505838	0.582113	0.732862	0.702612	0.762837	0.791138	0.798	0.8052	0.81935	0.820187	0.827125	0.833788	0.855688	0.8507	0.859137	0.884413	0.881713	0.906675	0.915813	0.938438	0.952937	0.9674	0.978287	0.999475	1.0371	1.04628	1.0723	1.10959
	9	0.0461125	0.0406125	0.0412125	0.0440375	0.0489125	0.0524625	0.0593875	0.06705	0.0783125	0.090675	0.106525	0.151388	0.165075	0.184	0.2123	0.247237	0.292787	0.336413	0.392412	0.449275	0.511837	0.586712	0.739862	0.708413	0.767737	0.788737	0.7957	0.8057	0.82065	0.817488	0.828425	0.834087	0.855688	0.8499	0.858137	0.881413	0.879112	0.906675	0.916212	0.937538	0.955438	0.9707	0.981688	1.00477	1.041	1.05377	1.0786	1.11629
	10	0.0443125	0.0389125	0.0396125	0.0430375	0.0459125	0.0518625	0.0583875	0.06465	0.0768125	0.090275	0.105625	0.148487	0.164175	0.1861	0.2103	0.251038	0.292687	0.340813	0.395612	0.453875	0.516837	0.595213	0.741263	0.716512	0.772938	0.788338	0.7955	0.8033	0.81835	0.813588	0.825225	0.832987	0.853988	0.8485	0.859938	0.884012	0.881313	0.908175	0.918013	0.945037	0.960738	0.9757	0.984287	1.00588	1.0512	1.05688	1.0847	1.12279
	11	0.0472125	0.0401125	0.0412125	0.0436375	0.0461125	0.0528625	0.0584875	0.06595	0.0772125	0.090375	0.105825	0.149088	0.164475	0.1858	0.2109	0.248237	0.293187	0.339612	0.391112	0.450575	0.515938	0.593013	0.742363	0.715912	0.766238	0.779637	0.7899	0.7947	0.81475	0.807087	0.816925	0.822688	0.849688	0.8423	0.853038	0.877912	0.874613	0.902975	0.915212	0.940738	0.955937	0.9764	0.981988	1.00527	1.0483	1.05157	1.0775	1.11869
15	1	0.021225	0.023675	0.0261875	0.0288625	0.0330375	0.039325	0.045575	0.0544	0.06435	0.0775125	0.0932125	0.108563	0.1578	0.15635	0.189238	0.221575	0.26545	0.310937	0.364063	0.42125	0.48565	0.550525	0.618325	0.673338	0.687538	0.6938	0.699375	0.710825	0.132525	0.86635	0.73195	0.742513	0.754912	0.767962	0.784975	0.877112	0.823338	0.848962	0.877563	0.921225	0.932562	0.960938	0.991425	1.0208	1.04751	1.08241	1.10874	1.13324
	2	0.020825	0.023875	0.0274875	0.0300625	0.0342375	0.041325	0.047275	0.0549	0.06655	0.0774125	0.0925125	0.109262	0.1534	0.15855	0.186337	0.220875	0.26395	0.310538	0.360563	0.41655	0.47775	0.542925	0.607525	0.669338	0.692137	0.6993	0.705675	0.710725	0.250025	0.89175	0.73165	0.740413	0.752212	0.765262	0.777875	0.856413	0.813137	0.837163	0.862563	0.902225	0.914462	0.939738	0.972925	1.0008	1.02901	1.05751	1.08514	1.11254
	3	0.021925	0.025375	0.0275875	0.0304625	0.0339375	0.039625	0.046475	0.0549	0.06625	0.0786125	0.0908125	0.109762	0.148	0.15615	0.187037	0.215975	0.26235	0.307737	0.360563	0.41675	0.47525	0.541625	0.605125	0.665338	0.693338	0.7029	0.706175	0.712225	0.128025	0.85525	0.73285	0.739112	0.747912	0.760563	0.770075	0.842313	0.803338	0.822562	0.844862	0.884325	0.899262	0.924137	0.953625	0.9851	1.01461	1.04561	1.07384	1.10394
	4	0.022425	0.024475	0.0262875	0.0306625	0.0345375	0.040625	0.047175	0.0542	0.06575	0.0778125	0.0935125	0.111562	0.1454	0.15815	0.188638	0.219975	0.26465	0.310337	0.364862	0.42355	0.48055	0.545325	0.609525	0.670538	0.696037	0.7044	0.707775	0.709825	0.120325	0.86365	0.73235	0.737912	0.750112	0.761262	0.770275	0.827213	0.802538	0.821963	0.844962	0.879825	0.896062	0.922538	0.955425	0.9862	1.01351	1.04421	1.07324	1.10404
	5	0.020825	0.025075	0.0274875	0.0291625	0.0341375	0.039825	0.047175	0.0554	0.06525	0.0790125	0.0935125	0.111562	0.1392	0.15675	0.187438	0.218275	0.26525	0.310038	0.365163	0.42055	0.48095	0.548425	0.609025	0.668338	0.695137	0.7024	0.708275	0.714125	0.180525	0.84895	0.73445	0.740213	0.751613	0.761663	0.771675	0.827412	0.803338	0.822863	0.845962	0.877825	0.901062	0.929737	0.959325	0.9887	1.01971	1.05251	1.07804	1.10454
	6	0.022525	0.024275	0.0290875	0.0304625	0.0356375	0.040725	0.049075	0.0567	0.06895	0.0811125	0.0983125	0.113062	0.1463	0.16095	0.193637	0.228075	0.27285	0.321537	0.374663	0.43085	0.49455	0.559625	0.624025	0.682837	0.703638	0.7102	0.715975	0.722125	0.102125	0.86205	0.74485	0.755012	0.763212	0.773162	0.787375	0.854313	0.824937	0.847363	0.876663	0.903925	0.929562	0.956137	0.988225	1.0205	1.04531	1.07751	1.10564	1.13494
	7	0.021025	0.024675	0.0264875	0.0282625	0.0333375	0.039725	0.046375	0.0547	0.06475	0.0772125	0.0914125	0.109363	0.1506	0.15565	0.189637	0.223875	0.26835	0.317837	0.370862	0.42925	0.49435	0.557325	0.622025	0.679338	0.708438	0.7157	0.723475	0.728725	0.179225	0.85245	0.75155	0.756613	0.769112	0.777963	0.789575	0.834712	0.819037	0.838562	0.864363	0.889025	0.916063	0.940338	0.969125	1.0059	1.03441	1.07041	1.10674	1.12754
	8	0.021525	0.023275	0.0260875	0.0282625	0.0333375	0.038425	0.045475	0.0544	0.06545	0.0768125	0.0924125	0.109562	0.146	0.15965	0.191238	0.223575	0.26945	0.318738	0.373362	0.43145	0.49455	0.558225	0.626525	0.686538	0.710137	0.7183	0.725275	0.730225	0.139525	0.84415	0.75345	0.754613	0.766413	0.774663	0.787075	0.830913	0.816837	0.832363	0.856762	0.881225	0.905963	0.935338	0.966625	0.9952	1.02501	1.05731	1.09184	1.12274
	9	0.021625	0.025175	0.0271875	0.0293625	0.0342375	0.041025	0.047275	0.0547	0.06555	0.0763125	0.0912125	0.108463	0.1452	0.15675	0.191137	0.221075	0.26505	0.314738	0.371462	0.42705	0.49425	0.558925	0.624525	0.678737	0.710738	0.7172	0.721975	0.731125	0.129325	0.83115	0.74825	0.754012	0.763713	0.776763	0.787575	0.830013	0.813137	0.830862	0.850063	0.879625	0.900563	0.928937	0.959125	0.9908	1.02001	1.04981	1.07954	1.11414
	10	0.021725	0.022275	0.0262875	0.0290625	0.0345375	0.039525	0.045175	0.0544	0.06485	0.0768125	0.0924125	0.111162	0.1449	0.16075	0.190337	0.228975	0.27315	0.320537	0.374262	0.43565	0.49705	0.562825	0.628125	0.686037	0.711938	0.7252	0.729675	0.733525	0.105525	0.83025	0.75185	0.765513	0.769212	0.781462	0.790175	0.831712	0.819137	0.836562	0.857862	0.890225	0.910863	0.935037	0.967025	0.9962	1.02811	1.05681	1.08694	1.11874
	11	0.019425	0.022775	0.0258875	0.0275625	0.0338375	0.036825	0.044475	0.0526	0.06295	0.0747125	0.0889125	0.108463	0.1408	0.15415	0.185638	0.223475	0.26645	0.317038	0.369862	0.42685	0.49225	0.555225	0.619625	0.676937	0.704037	0.7109	0.720275	0.725025	0.042525	0.80345	0.74675	0.749513	0.764813	0.769863	0.784975	0.822313	0.814638	0.830662	0.854163	0.897825	0.907062	0.937037	0.965825	0.9979	1.02821	1.05971	1.08874	1.12224
16	1	0.037625	0.038575	0.0409875	0.0441625	0.0519375	0.056525	0.067075	0.0781	0.09355	0.109512	0.131213	0.156163	0.1904	0.22105	0.265537	0.313675	0.37105	0.431237	0.500762	0.57055	0.63895	0.712425	0.776725	0.809338	0.820837	0.8324	0.843075	0.849525	0.146725	0.95065	0.88415	0.900412	0.914212	0.934662	0.956375	1.01091	1.00984	1.03706	1.07246	1.09223	1.12736	1.15514	1.18093	1.2048	1.22761	1.25621	1.27864	1.30124
	2	0.036125	0.037275	0.0397875	0.0424625	0.0489375	0.055625	0.063575	0.0766	0.09025	0.103612	0.125312	0.148262	0.1856	0.21155	0.254038	0.298575	0.35595	0.416237	0.479463	0.54885	0.61755	0.688525	0.754525	0.790438	0.803238	0.8157	0.822575	0.834225	0.174725	0.94695	0.86425	0.877613	0.891912	0.908963	0.929875	0.987313	0.978638	1.00386	1.03786	1.06202	1.09436	1.12394	1.15102	1.1775	1.20021	1.22631	1.25084	1.27354
	3	0.037725	0.038875	0.0411875	0.0435625	0.0494375	0.055225	0.065575	0.0777	0.09015	0.105112	0.126913	0.152463	0.1874	0.21405	0.257238	0.301675	0.35735	0.414737	0.481762	0.54955	0.62225	0.689625	0.757225	0.797037	0.807438	0.8173	0.827975	0.836025	0.148325	0.94025	0.86385	0.874413	0.891912	0.907563	0.925475	0.987712	0.971938	0.997663	1.03346	1.05612	1.08616	1.11824	1.14732	1.173	1.19891	1.22711	1.24944	1.27194
	4	0.040325	0.039275	0.0416875	0.0447625	0.0524375	0.057225	0.067175	0.0786	0.09165	0.105713	0.129713	0.154062	0.1896	0.21775	0.260837	0.304375	0.36125	0.420337	0.488463	0.55685	0.63025	0.697925	0.763225	0.802238	0.815837	0.8267	0.836075	0.846525	0.125625	0.93805	0.87265	0.886713	0.900112	0.915863	0.934575	0.988112	0.980938	1.00526	1.03476	1.06222	1.09646	1.12484	1.15423	1.1831	1.20601	1.23381	1.25824	1.27894
	5	0.039625	0.040475	0.0432875	0.0457625	0.0535375	0.060325	0.068975	0.0823	0.09605	0.111713	0.132312	0.155663	0.1953	0.22295	0.263937	0.317075	0.37175	0.433437	0.500563	0.56875	0.64145	0.713125	0.778225	0.814137	0.824237	0.8367	0.844375	0.855125	0.144925	0.94725	0.88225	0.894613	0.909913	0.924162	0.946175	1.00401	0.990738	1.01716	1.05086	1.07842	1.10866	1.13724	1.16732	1.1948	1.22161	1.24801	1.27274	1.29274
	6	0.040325	0.040075	0.0420875	0.0466625	0.0531375	0.059125	0.067575	0.0811	0.09385	0.109812	0.131013	0.156062	0.194	0.22355	0.266037	0.315075	0.37115	0.430437	0.500762	0.57135	0.64605	0.712825	0.778225	0.811037	0.824137	0.8353	0.842875	0.850125	0.203625	0.97105	0.88325	0.897613	0.911913	0.928863	0.949675	1.01551	0.998138	1.02466	1.05746	1.08403	1.11766	1.14294	1.17382	1.1967	1.22091	1.24871	1.27134	1.29314
	7	0.034725	0.038275	0.0397875	0.0427625	0.0477375	0.054125	0.061175	0.073	0.08745	0.101813	0.121912	0.147462	0.19	0.21195	0.252738	0.300175	0.35375	0.415637	0.482162	0.54885	0.62125	0.690225	0.753725	0.801638	0.816037	0.8296	0.838675	0.849925	0.125325	0.93055	0.87695	0.889613	0.900813	0.919063	0.932975	0.982113	0.978638	0.992862	1.02486	1.06232	1.08396	1.10994	1.13793	1.1576	1.18281	1.20311	1.23394	1.25124
	8	0.036925	0.038375	0.0394875	0.0421625	0.0475375	0.054325	0.061675	0.0723	0.08525	0.102513	0.122012	0.145762	0.1917	0.21035	0.253738	0.298975	0.35445	0.412637	0.480863	0.55225	0.62515	0.691125	0.757525	0.801538	0.815837	0.8279	0.838575	0.849725	0.116925	0.91795	0.87705	0.888112	0.903112	0.917262	0.933875	0.985712	0.977237	1.00046	1.02066	1.06123	1.07716	1.10824	1.13502	1.1639	1.18901	1.20891	1.23174	1.25284
	9	0.035125	0.037675	0.0391875	0.0402625	0.0481375	0.052825	0.059875	0.0722	0.08675	0.0995125	0.119313	0.145063	0.1846	0.20715	0.249537	0.296475	0.35265	0.411838	0.477762	0.54675	0.62075	0.687725	0.755525	0.797837	0.813137	0.8255	0.835975	0.843425	0.068425	0.90375	0.87455	0.885212	0.898813	0.913863	0.929575	0.977712	0.974337	0.993062	1.02496	1.06072	1.07586	1.10634	1.13342	1.1608	1.18921	1.20891	1.23374	1.25724
	10	0.037125	0.039475	0.0411875	0.0427625	0.0493375	0.055225	0.065175	0.0758	0.09015	0.105913	0.126413	0.151762	0.1899	0.21425	0.257337	0.305875	0.36065	0.425337	0.491762	0.55765	0.63555	0.703425	0.769525	0.811638	0.824438	0.8343	0.851075	0.849925	0.077225	0.91285	0.88175	0.892513	0.909112	0.924162	0.942775	0.989213	0.987838	1.00836	1.04516	1.07472	1.09736	1.12394	1.15463	1.1812	1.20831	1.22811	1.25454	1.27574
	11	0.037125	0.038175	0.0394875	0.0413625	0.0486375	0.054525	0.063875	0.0754	0.08865	0.104413	0.124912	0.151062	0.1884	0.21435	0.260437	0.306875	0.36755	0.425938	0.492362	0.56535	0.63695	0.707625	0.773625	0.809937	0.823937	0.8372	0.846775	0.856625	0.033125	0.90495	0.88825	0.898813	0.917613	0.932863	0.951275	0.991912	0.997138	1.01876	1.04826	1.08993	1.10976	1.13614	1.16673	1.194	1.21671	1.24601	1.26704	1.29184
17	1	0.069025	0.068575	0.0703875	0.0763625	0.0854375	0.100725	0.119775	0.1441	0.17435	0.214613	0.264213	0.326763	0.4032	0.46715	0.555837	0.660775	0.78035	0.894837	0.966163	1.00045	1.01785	1.05632	1.09203	1.12964	1.17364	1.226	1.27388	1.32212	0.629725	1.55415	1.45235	1.48951	1.52691	1.55546	1.58927	1.70601	1.64964	1.67596	1.70366	1.74442	1.75096	1.76984	1.79183	1.8117	1.82911	1.84261	1.84974	1.85904
	2	0.067625	0.068375	0.0696875	0.0744625	0.0875375	0.100725	0.119775	0.1471	0.17555	0.216012	0.266213	0.322562	0.4005	0.47025	0.556837	0.660675	0.77745	0.891437	0.966363	1.00265	1.02015	1.05383	1.09292	1.12644	1.17244	1.2241	1.27477	1.32123	0.630825	1.55435	1.45145	1.48761	1.52351	1.55646	1.58658	1.70211	1.64594	1.67266	1.70046	1.73802	1.74596	1.76954	1.79062	1.8091	1.83181	1.85051	1.86964	1.88404
	3	0.069325	0.068675	0.0701875	0.0763625	0.0883375	0.102525	0.121675	0.1445	0.17705	0.213613	0.261012	0.319462	0.4015	0.46565	0.552737	0.654275	0.77375	0.886837	0.963363	1.00015	1.01945	1.05113	1.09242	1.12834	1.17144	1.2234	1.27067	1.31943	0.610425	1.53615	1.44825	1.48461	1.52361	1.55476	1.58577	1.69341	1.64654	1.67396	1.69656	1.73453	1.74786	1.76744	1.79153	1.8116	1.83081	1.85181	1.86844	1.88524
	4	0.069125	0.068475	0.0738875	0.0759625	0.0861375	0.101325	0.121075	0.146	0.17555	0.214713	0.260113	0.320862	0.3974	0.46235	0.550837	0.650675	0.76895	0.881537	0.959363	0.99705	1.01575	1.04472	1.08852	1.12074	1.16654	1.2177	1.26707	1.31393	0.603725	1.52605	1.44495	1.48181	1.51611	1.54986	1.58258	1.68361	1.64224	1.67086	1.69736	1.73372	1.74476	1.76464	1.78523	1.805	1.82651	1.84801	1.86684	1.88054
	5	0.070225	0.069875	0.0731875	0.0784625	0.0885375	0.103425	0.124175	0.1507	0.18175	0.216613	0.266713	0.324962	0.4073	0.46735	0.558037	0.660875	0.78185	0.890238	0.964363	1.00345	1.02525	1.05642	1.09492	1.13104	1.17424	1.2269	1.27567	1.32323	0.615325	1.53795	1.45315	1.49011	1.52701	1.55776	1.58987	1.69301	1.65244	1.68066	1.70606	1.74612	1.75416	1.77304	1.79882	1.8155	1.83551	1.85741	1.87584	1.89224
	6	0.068825	0.068475	0.0722875	0.0770625	0.0911375	0.103425	0.121875	0.149	0.17955	0.219213	0.268912	0.327962	0.4042	0.46595	0.555837	0.653275	0.76965	0.884138	0.957462	0.99395	1.01195	1.04583	1.08272	1.11724	1.15914	1.2122	1.25667	1.30523	0.605125	1.51675	1.43005	1.46481	1.50471	1.53146	1.56408	1.66781	1.62004	1.64766	1.67436	1.70823	1.71616	1.73384	1.75792	1.7746	1.79201	1.80791	1.81604	1.82224
	7	0.063025	0.064275	0.0668875	0.0700625	0.0786375	0.092225	0.108775	0.1337	0.16185	0.195912	0.242012	0.301362	0.3824	0.43305	0.524038	0.615275	0.72775	0.844437	0.937462	0.97875	1.00115	1.02553	1.06482	1.10004	1.14044	1.1869	1.23628	1.28133	0.575725	1.49005	1.40765	1.44221	1.46881	1.50876	1.53038	1.65391	1.59514	1.60796	1.65336	1.69982	1.69196	1.71044	1.73273	1.7587	1.77801	1.79541	1.81684	1.83224
	8	0.064425	0.064575	0.0659875	0.0715625	0.0807375	0.095325	0.112175	0.1361	0.16455	0.202313	0.248913	0.304563	0.3913	0.44445	0.529338	0.628075	0.74345	0.859938	0.948362	0.99015	1.01265	1.04343	1.08133	1.11324	1.15554	1.2031	1.25077	1.29862	0.585225	1.50705	1.42545	1.45921	1.49391	1.52536	1.55458	1.67241	1.61544	1.62696	1.67436	1.71703	1.71506	1.72834	1.75863	1.7796	1.79811	1.82011	1.83944	1.85724
	9	0.064925	0.064175	0.0673875	0.0704625	0.0820375	0.096625	0.114275	0.1355	0.16815	0.204113	0.248413	0.306563	0.3906	0.44375	0.533238	0.629675	0.74545	0.862838	0.944163	0.98675	1.00945	1.04103	1.07583	1.11184	1.15584	1.2054	1.25238	1.29862	0.580725	1.49475	1.42495	1.46201	1.49061	1.52926	1.55438	1.66071	1.62034	1.63456	1.67426	1.71182	1.71326	1.73624	1.75812	1.7822	1.80421	1.82151	1.84474	1.86064
	10	0.065325	0.065275	0.0686875	0.0733625	0.0825375	0.096525	0.115175	0.1377	0.16465	0.205613	0.253012	0.313462	0.3882	0.45025	0.536238	0.634875	0.75015	0.866838	0.946063	0.99005	1.00925	1.04202	1.07912	1.11254	1.15834	1.2046	1.25497	1.30333	0.553525	1.48375	1.43095	1.46451	1.49481	1.52766	1.55507	1.65851	1.62054	1.64116	1.67606	1.71493	1.72326	1.74334	1.76562	1.7875	1.80641	1.82391	1.84364	1.85974
	11	0.066925	0.066875	0.0681875	0.0732625	0.0834375	0.096225	0.114975	0.1386	0.16735	0.203613	0.254113	0.313163	0.3936	0.45125	0.544837	0.643475	0.76645	0.877437	0.954762	0.99555	1.01595	1.04533	1.08793	1.12034	1.16684	1.2161	1.26267	1.31032	0.550325	1.48765	1.43985	1.47221	1.50941	1.54176	1.57288	1.66561	1.63584	1.65946	1.69386	1.71923	1.73946	1.75564	1.78373	1.7997	1.82161	1.84291	1.85804	1.87424
18	1	0.022725	0.025575	0.0270875	0.0288625	0.0347375	0.036625	0.044375	0.0502	0.06025	0.0704125	0.0806125	0.0970625	0.1142	0.13475	0.158537	0.186275	0.22075	0.262238	0.303362	0.35265	0.40825	0.470925	0.541625	0.609437	0.684137	0.7569	0.792575	0.803325	0.126025	0.88035	0.83015	0.841712	0.851513	0.863962	0.873475	0.906913	0.903238	0.921562	0.947063	0.968725	0.999263	1.02894	1.06462	1.0988	1.12841	1.16851	1.20634	1.24084
	2	0.024525	0.025375	0.0280875	0.0301625	0.0345375	0.038425	0.044475	0.0515	0.05965	0.0678125	0.0818125	0.0948625	0.112	0.13205	0.156438	0.184375	0.21885	0.261437	0.302262	0.35015	0.40875	0.470525	0.532725	0.607237	0.685037	0.7593	0.792575	0.799925	0.107525	0.87275	0.82345	0.835113	0.846912	0.854363	0.867875	0.896813	0.894338	0.910262	0.934462	0.954525	0.984163	1.01384	1.04973	1.0836	1.11371	1.15251	1.19104	1.22424
	3	0.023325	0.026475	0.0292875	0.0293625	0.0343375	0.038625	0.044075	0.0523	0.06085	0.0684125	0.0808125	0.0958625	0.113	0.13485	0.157337	0.184275	0.21985	0.254138	0.299563	0.35125	0.40725	0.467725	0.533925	0.603337	0.677338	0.7535	0.794075	0.803925	0.090325	0.87225	0.82725	0.835812	0.847413	0.856463	0.867175	0.903212	0.894537	0.910062	0.933262	0.955325	0.978962	1.00924	1.04153	1.0791	1.10881	1.14601	1.18294	1.21874
	4	0.024025	0.025275	0.0276875	0.0305625	0.0339375	0.037625	0.042975	0.0515	0.06035	0.0692125	0.0814125	0.0962625	0.1126	0.13225	0.158337	0.185375	0.21845	0.257937	0.301963	0.34795	0.40225	0.464625	0.530825	0.598838	0.676737	0.7496	0.789175	0.798625	0.077025	0.86135	0.82215	0.832213	0.843013	0.853363	0.864275	0.895412	0.888938	0.905963	0.927462	0.949825	0.975862	1.00414	1.03773	1.0721	1.10481	1.14051	1.17794	1.21204
	5	0.025725	0.027775	0.0279875	0.0313625	0.0347375	0.039425	0.044575	0.0528	0.06325	0.0705125	0.0848125	0.0973625	0.1135	0.13455	0.158037	0.188075	0.22265	0.258638	0.305362	0.35205	0.40665	0.472225	0.536825	0.602838	0.685438	0.7561	0.791875	0.801525	0.065725	0.86215	0.82605	0.835812	0.844612	0.854862	0.869475	0.902613	0.894138	0.910563	0.932462	0.959225	0.980563	1.01324	1.04503	1.0819	1.11301	1.15191	1.18834	1.22414
	6	0.024325	0.025675	0.0284875	0.0303625	0.0349375	0.039025	0.044975	0.0552	0.06165	0.0705125	0.0837125	0.0961625	0.1109	0.13745	0.160738	0.183375	0.22235	0.257437	0.302563	0.34945	0.40405	0.465325	0.533425	0.600838	0.679137	0.7503	0.787875	0.794125	0.082625	0.86845	0.82085	0.830412	0.842612	0.851862	0.863275	0.901312	0.892938	0.907062	0.931362	0.962625	0.986363	1.01624	1.04802	1.0832	1.11401	1.15391	1.18704	1.21914
	7	0.023925	0.024175	0.0261875	0.0279625	0.0321375	0.035925	0.040375	0.0477	0.05545	0.0636125	0.0740125	0.0884625	0.1044	0.12225	0.142237	0.165375	0.19615	0.230038	0.270462	0.31335	0.36295	0.420625	0.475725	0.537737	0.606938	0.6766	0.740075	0.764225	0.041525	0.83775	0.78975	0.798013	0.808113	0.824263	0.829775	0.878812	0.852838	0.863263	0.875962	0.917825	0.910362	0.940237	0.970025	1.0035	1.03231	1.06751	1.09574	1.13304
	8	0.022925	0.027975	0.0262875	0.0269625	0.0303375	0.035025	0.039875	0.0459	0.05285	0.0627125	0.0737125	0.0878625	0.1097	0.12165	0.139838	0.166775	0.19675	0.229838	0.268562	0.31585	0.36105	0.416525	0.473625	0.533637	0.607838	0.6764	0.736075	0.755325	0.030325	0.83355	0.78145	0.788512	0.798813	0.807662	0.815775	0.881713	0.842137	0.855862	0.871463	0.917725	0.913162	0.929438	0.953325	0.9846	1.01731	1.04461	1.08224	1.11774
	9	0.022325	0.023175	0.0250875	0.0260625	0.0285375	0.034825	0.037775	0.0453	0.05215	0.0605125	0.0728125	0.0853625	0.1055	0.11845	0.139237	0.163975	0.19415	0.229437	0.267663	0.30875	0.35695	0.410325	0.467825	0.530737	0.603038	0.6711	0.728875	0.744925	-0.030375	0.82355	0.77425	0.780312	0.794112	0.800963	0.806975	0.871212	0.834838	0.846762	0.861862	0.911325	0.907763	0.927837	0.950425	0.9851	1.01041	1.03821	1.07554	1.10994
	10	0.022925	0.024875	0.0261875	0.0292625	0.0320375	0.036425	0.041475	0.0468	0.05565	0.0648125	0.0753125	0.0865625	0.1106	0.12115	0.142937	0.166875	0.19975	0.234338	0.277263	0.32185	0.36905	0.425725	0.484925	0.546937	0.621038	0.6936	0.746175	0.759125	-0.046875	0.82125	0.78895	0.794112	0.806713	0.817963	0.825675	0.875713	0.847337	0.863862	0.885062	0.921225	0.917663	0.946237	0.976025	1.0097	1.04041	1.07091	1.10864	1.14344
	11	0.022925	0.024675	0.0253875	0.0268625	0.0318375	0.035625	0.039875	0.0476	0.05685	0.0631125	0.0756125	0.0886625	0.1078	0.12665	0.147937	0.171575	0.20685	0.242338	0.286062	0.32635	0.38385	0.440225	0.501625	0.566638	0.641537	0.7106	0.757275	0.764225	-0.043875	0.82175	0.79665	0.805212	0.811512	0.825362	0.830675	0.880012	0.859038	0.873062	0.890362	0.934125	0.943263	0.972037	1.00523	1.0355	1.06901	1.09951	1.13234	1.16874
19	1	0.0497125	0.0524125	0.0561125	0.0624375	0.0715125	0.0822625	0.0942875	0.10835	0.129013	0.147275	0.170625	0.242188	0.255075	0.2822	0.2971	0.342037	0.390487	0.441912	0.498312	0.558475	0.627138	0.724012	0.886162	0.785212	0.801338	0.814438	0.8236	0.8364	0.88825	0.869487	0.889825	0.912787	0.982788	0.9703	1.00284	1.04541	1.06621	1.12787	1.13961	1.17414	1.21224	1.2507	1.26539	1.29838	1.3385	1.36508	1.3955	1.44669
	2	0.0530125	0.0561125	0.0610125	0.0681375	0.0752125	0.0861625	0.0992875	0.11615	0.134513	0.152375	0.174025	0.232887	0.249375	0.2734	0.3037	0.343338	0.391887	0.440912	0.499113	0.561275	0.624138	0.708712	0.874363	0.790713	0.804238	0.815738	0.8258	0.8391	0.87945	0.867988	0.889525	0.910288	0.966788	0.9619	0.995138	1.03461	1.05741	1.10967	1.12781	1.16334	1.19514	1.2314	1.24839	1.27907	1.3185	1.34397	1.373	1.42199
	3	0.0531125	0.0551125	0.0586125	0.0673375	0.0754125	0.0862625	0.0975875	0.11425	0.131912	0.150975	0.175225	0.229887	0.249275	0.2717	0.304	0.342737	0.392888	0.444012	0.498013	0.560075	0.628737	0.710313	0.865962	0.791412	0.808438	0.818338	0.829	0.8413	0.87545	0.874888	0.893625	0.913687	0.960788	0.9666	1.00064	1.04081	1.06271	1.11108	1.13531	1.16974	1.20474	1.2368	1.25539	1.28818	1.3286	1.35367	1.3838	1.42979
	4	0.0526125	0.0538125	0.0590125	0.0669375	0.0734125	0.0861625	0.0980875	0.11535	0.135513	0.155075	0.176825	0.229488	0.245675	0.2707	0.3079	0.351438	0.395987	0.449912	0.505613	0.567275	0.635537	0.714213	0.861662	0.793913	0.808638	0.821137	0.8289	0.8423	0.86785	0.876788	0.893925	0.916488	0.957287	0.9708	1.00414	1.04881	1.06781	1.11397	1.14211	1.17894	1.21084	1.2416	1.26369	1.29777	1.3389	1.36118	1.3921	1.43539
	5	0.0536125	0.0546125	0.0604125	0.0679375	0.0769125	0.0890625	0.102388	0.11875	0.138112	0.155075	0.182225	0.223788	0.244275	0.2721	0.3152	0.360837	0.405988	0.462512	0.518112	0.581375	0.650837	0.727113	0.865962	0.803913	0.819137	0.827137	0.8375	0.8514	0.86915	0.886687	0.902525	0.925887	0.961187	0.9838	1.01624	1.05921	1.08091	1.12138	1.15601	1.19184	1.22864	1.2586	1.28129	1.31688	1.3583	1.38118	1.4123	1.45469
	6	0.0520125	0.0544125	0.0598125	0.0673375	0.0766125	0.0886625	0.100987	0.12155	0.137813	0.156975	0.185925	0.235288	0.252875	0.2741	0.3219	0.368437	0.418888	0.474712	0.531813	0.598675	0.666138	0.739413	0.876062	0.804913	0.818837	0.829337	0.8417	0.8556	0.88065	0.888888	0.908325	0.932187	0.977387	0.9934	1.02854	1.07011	1.09601	1.13078	1.17171	1.20674	1.23914	1.2713	1.29709	1.33357	1.3737	1.39577	1.4261	1.46809
	7	0.0458125	0.0490125	0.0544125	0.0615375	0.0690125	0.0814625	0.0936875	0.10865	0.125913	0.147075	0.169825	0.221387	0.240275	0.2674	0.3061	0.350237	0.396888	0.452213	0.510912	0.577275	0.646338	0.730812	0.857363	0.806412	0.819538	0.834037	0.8441	0.8564	0.87995	0.891288	0.911025	0.933987	0.970988	0.9914	1.02304	1.07331	1.08981	1.13787	1.17811	1.21864	1.25054	1.275	1.29919	1.33448	1.3873	1.40787	1.4382	1.48449
	8	0.0467125	0.0497125	0.0540125	0.0616375	0.0683125	0.0800625	0.0930875	0.11085	0.127713	0.150675	0.172925	0.223988	0.242875	0.2722	0.3112	0.356737	0.407587	0.462112	0.521613	0.586275	0.657338	0.743413	0.869563	0.809213	0.826738	0.839638	0.8498	0.863	0.88775	0.897687	0.919125	0.941987	0.980988	0.9981	1.03234	1.08681	1.10101	1.15078	1.18911	1.22944	1.26194	1.2905	1.31209	1.35098	1.4003	1.41918	1.453	1.49979
	9	0.0449125	0.0471125	0.0529125	0.0599375	0.0677125	0.0783625	0.0914875	0.10515	0.124613	0.144275	0.168525	0.222587	0.242375	0.2702	0.309	0.350237	0.401487	0.460313	0.515413	0.582075	0.654737	0.744712	0.849263	0.803113	0.820538	0.828738	0.8431	0.8562	0.88235	0.888888	0.910425	0.935288	0.973287	0.9927	1.02664	1.08001	1.09651	1.14577	1.18301	1.22484	1.25994	1.2849	1.30719	1.34527	1.3969	1.41457	1.4437	1.49589
	10	0.0464125	0.0496125	0.0538125	0.0603375	0.0653125	0.0787625	0.0950875	0.10935	0.128112	0.149375	0.172325	0.224988	0.244575	0.2756	0.311	0.357137	0.410587	0.466813	0.527813	0.594575	0.666737	0.756012	0.852762	0.804813	0.819438	0.830838	0.8435	0.8591	0.88545	0.895587	0.917625	0.944987	0.978888	1.0047	1.03514	1.09141	1.10601	1.15678	1.18851	1.23404	1.26654	1.2984	1.31859	1.35757	1.4089	1.42578	1.4569	1.50419
	11	0.0458125	0.0474125	0.0528125	0.0603375	0.0687125	0.0811625	0.0945875	0.10965	0.128612	0.147575	0.173525	0.221787	0.247475	0.2777	0.3119	0.359337	0.413587	0.470712	0.533412	0.598275	0.668538	0.762112	0.850962	0.798212	0.818338	0.825037	0.8423	0.8575	0.88855	0.896088	0.917725	0.940588	0.983088	1.0033	1.03644	1.09591	1.10581	1.16368	1.19171	1.23844	1.27264	1.3036	1.32019	1.35767	1.4125	1.42617	1.4562	1.51079
20	1	0.0221125	0.0227125	0.0257125	0.0291375	0.0343125	0.0407625	0.0490875	0.05855	0.0711125	0.084575	0.099325	0.117188	0.136075	0.1607	0.2107	0.256037	0.306488	0.358312	0.416413	0.486275	0.554737	0.629812	0.723862	0.717013	0.718337	0.722137	0.7285	0.7289	0.72235	0.740888	0.750025	0.760088	0.766088	0.7821	0.796138	0.816913	0.831412	0.850575	0.887713	0.907637	0.934438	0.9509	0.983487	1.01347	1.0487	1.07248	1.0982	1.11799
	2	0.0207125	0.0233125	0.0267125	0.0295375	0.0354125	0.0419625	0.0506875	0.05665	0.0701125	0.083475	0.099725	0.123287	0.137575	0.1618	0.2129	0.253937	0.302187	0.357612	0.416212	0.487475	0.556037	0.622313	0.720562	0.717213	0.715938	0.720437	0.7282	0.7257	0.72535	0.740587	0.747625	0.759188	0.758888	0.7764	0.789238	0.807713	0.819013	0.839175	0.875812	0.899837	0.925737	0.939	0.971487	1.00048	1.0385	1.05868	1.0876	1.10789
	3	0.0218125	0.0231125	0.0269125	0.0304375	0.0365125	0.0438625	0.0509875	0.05985	0.0708125	0.084775	0.103125	0.120288	0.138675	0.1666	0.2151	0.259238	0.307688	0.366513	0.427212	0.493275	0.561738	0.639813	0.729062	0.721213	0.723938	0.725038	0.7325	0.7336	0.73195	0.745888	0.754125	0.764487	0.769088	0.7837	0.798737	0.820013	0.828412	0.849875	0.884912	0.910238	0.935737	0.9512	0.983088	1.01028	1.0495	1.06898	1.0954	1.12309
	4	0.0136125	0.0145125	0.0170125	0.0219375	0.0246125	0.0303625	0.0376875	0.04615	0.0564125	0.066275	0.085025	0.0988875	0.112575	0.1348	0.1769	0.217438	0.254588	0.302412	0.360613	0.415375	0.476237	0.543212	0.650362	0.612413	0.612938	0.615838	0.6221	0.6255	0.62825	0.636687	0.645325	0.656488	0.667388	0.6737	0.688438	0.713013	0.717712	0.738275	0.777412	0.800438	0.824037	0.8362	0.865788	0.893275	0.9379	0.947875	0.9731	0.998687
	5	0.0216125	0.0234125	0.0272125	0.0315375	0.0352125	0.0434625	0.0521875	0.06125	0.0741125	0.088075	0.103125	0.127887	0.145775	0.1699	0.2204	0.268937	0.316387	0.375513	0.441113	0.505575	0.579037	0.655613	0.733862	0.720013	0.719337	0.725038	0.7327	0.7341	0.73765	0.748487	0.754725	0.766687	0.772587	0.7867	0.799037	0.824712	0.831213	0.860975	0.890212	0.918837	0.943937	0.9623	0.990587	1.01978	1.0608	1.07957	1.1048	1.13239
	6	0.0215125	0.0235125	0.0255125	0.0309375	0.0356125	0.0424625	0.0481875	0.06015	0.0700125	0.086875	0.103525	0.124287	0.144675	0.1681	0.2245	0.270637	0.324188	0.382512	0.448512	0.514975	0.586037	0.652613	0.759262	0.716313	0.718538	0.724537	0.7305	0.7352	0.73345	0.746387	0.757325	0.767288	0.782188	0.7878	0.806538	0.830512	0.842013	0.865275	0.898813	0.928338	0.949738	0.9716	1.00619	1.03487	1.07	1.09177	1.1155	1.13649
	7	0.0198125	0.0191125	0.0237125	0.0272375	0.0304125	0.0379625	0.0452875	0.05135	0.0632125	0.076075	0.090925	0.112287	0.127775	0.1525	0.197	0.235137	0.282888	0.337313	0.392313	0.454975	0.519437	0.601812	0.690662	0.706512	0.707438	0.712638	0.7169	0.7197	0.71455	0.727588	0.734025	0.746788	0.745487	0.7613	0.771837	0.789713	0.797612	0.818375	0.839812	0.868138	0.894837	0.9018	0.927488	0.954875	0.9956	1.00618	1.0373	1.06739
	8	0.0199125	0.0213125	0.0235125	0.0270375	0.0318125	0.0378625	0.0440875	0.05335	0.0645125	0.077475	0.094525	0.119387	0.133475	0.1589	0.2001	0.242138	0.290187	0.342712	0.404012	0.467375	0.536037	0.615613	0.710562	0.710512	0.713337	0.716137	0.7184	0.7236	0.72605	0.732988	0.740825	0.747888	0.752687	0.7673	0.778138	0.798013	0.801612	0.825975	0.845413	0.876138	0.903238	0.9169	0.935288	0.960375	1.006	1.01588	1.047	1.08119
	9	0.0116125	0.0124125	0.0156125	0.0187375	0.0225125	0.0294625	0.0335875	0.04195	0.0489125	0.062375	0.074225	0.0985875	0.113375	0.1337	0.1717	0.206538	0.247087	0.297513	0.350112	0.407175	0.470037	0.550913	0.652162	0.623912	0.627337	0.627938	0.6345	0.6384	0.64225	0.649188	0.652825	0.661787	0.672288	0.6814	0.687538	0.714612	0.713113	0.743375	0.760513	0.792837	0.817837	0.837	0.848888	0.875875	0.9225	0.929675	0.9586	0.995487
	10	0.0203125	0.0198125	0.0243125	0.0268375	0.0316125	0.0386625	0.0458875	0.05435	0.0648125	0.077975	0.096225	0.118288	0.136675	0.1656	0.207	0.252337	0.303787	0.357413	0.423212	0.488175	0.554338	0.641212	0.710762	0.707912	0.707337	0.714638	0.7188	0.7241	0.72805	0.732788	0.740425	0.750788	0.760387	0.7712	0.780937	0.806412	0.811512	0.841875	0.864613	0.897338	0.922637	0.9364	0.957087	0.983175	1.0348	1.04068	1.0727	1.10839
	11	0.0211125	0.0220125	0.0229125	0.0289375	0.0324125	0.0380625	0.0466875	0.05635	0.0654125	0.081575	0.096525	0.121987	0.139175	0.1704	0.2126	0.254437	0.309787	0.362712	0.428513	0.498775	0.567037	0.650312	0.712063	0.709113	0.714838	0.718137	0.7243	0.7319	0.73205	0.739888	0.749625	0.758088	0.768887	0.778	0.791538	0.817813	0.821712	0.851475	0.874413	0.908737	0.933438	0.9564	0.970588	1.00168	1.0451	1.05737	1.0873	1.11959
21	1	0.0140125	0.0132125	0.0154125	0.0163375	0.0172125	0.0195625	0.0215875	0.02515	0.0281125	0.030175	0.034225	0.0458875	0.047075	0.0461	0.0524	0.0593375	0.0653875	0.0731125	0.0826125	0.091575	0.102638	0.112912	0.247463	0.139313	0.154938	0.171038	0.1889	0.2082	0.23945	0.251387	0.278425	0.304787	0.356187	0.3609	0.393338	0.441213	0.465612	0.517275	0.560612	0.608038	0.643737	0.6482	0.634387	0.635175	0.6544	0.636375	0.6381	0.656488
	2	0.0140125	0.0137125	0.0155125	0.0161375	0.0169125	0.0196625	0.0224875	0.02505	0.0274125	0.030175	0.033525	0.0454875	0.045575	0.0465	0.0525	0.0593375	0.0652875	0.0725125	0.0816125	0.091875	0.102837	0.111113	0.228362	0.137912	0.153138	0.167338	0.1872	0.2029	0.23225	0.246888	0.271725	0.299588	0.344687	0.3547	0.379538	0.430513	0.447313	0.499075	0.541013	0.586337	0.625938	0.6431	0.626487	0.626275	0.6529	0.632075	0.6327	0.652388
	3	0.0167125	0.0164125	0.0179125	0.0193375	0.0216125	0.0236625	0.0248875	0.02865	0.0314125	0.034675	0.038725	0.0486875	0.049575	0.0498	0.0569	0.0644375	0.0706875	0.0791125	0.0884125	0.098275	0.110137	0.120512	0.241863	0.147613	0.163238	0.180638	0.1978	0.2187	0.24605	0.261887	0.288825	0.316188	0.357088	0.3727	0.403037	0.454813	0.471413	0.522475	0.566412	0.615738	0.654637	0.6675	0.652188	0.649675	0.6759	0.651675	0.6538	0.675987
	4	0.0141125	0.0134125	0.0159125	0.0174375	0.0191125	0.0203625	0.0227875	0.02555	0.0275125	0.032275	0.034925	0.0454875	0.046375	0.0471	0.0543	0.0611375	0.0669875	0.0766125	0.0853125	0.095075	0.105737	0.116913	0.236662	0.143813	0.159337	0.176338	0.1963	0.2131	0.24165	0.256887	0.285225	0.311188	0.346288	0.3628	0.391138	0.448113	0.458012	0.515775	0.556212	0.609337	0.643138	0.6425	0.621788	0.623275	0.6581	0.628875	0.6257	0.650388
	5	0.0155125	0.0158125	0.0174125	0.0196375	0.0205125	0.0234625	0.0256875	0.02775	0.0315125	0.033475	0.037325	0.0472875	0.047675	0.0512	0.0574	0.0655375	0.0727875	0.0811125	0.0886125	0.100475	0.110937	0.124912	0.234263	0.150413	0.168038	0.185638	0.203	0.2237	0.25315	0.269487	0.297525	0.325487	0.354087	0.3754	0.407237	0.467313	0.476112	0.533275	0.573113	0.632938	0.663138	0.6507	0.633787	0.636375	0.674	0.643775	0.6445	0.658687
	6	0.0161125	0.0150125	0.0169125	0.0199375	0.0204125	0.0235625	0.0263875	0.02945	0.0343125	0.036775	0.042525	0.0511875	0.053475	0.0537	0.0624	0.0691375	0.0751875	0.0844125	0.0925125	0.103475	0.113937	0.126213	0.252563	0.155512	0.167437	0.187537	0.2069	0.2283	0.26075	0.275288	0.303225	0.329087	0.357988	0.381	0.413038	0.467012	0.479212	0.529875	0.568813	0.623537	0.641238	0.6116	0.626788	0.627775	0.6495	0.634475	0.6348	0.624788
	7	0.0137125	0.0135125	0.0156125	0.0170375	0.0161125	0.0199625	0.0217875	0.02315	0.0259125	0.029675	0.032325	0.0470875	0.045775	0.0462	0.0491	0.0555375	0.0597875	0.0683125	0.0747125	0.082675	0.0921375	0.105813	0.229162	0.126913	0.139838	0.154138	0.1686	0.1857	0.22025	0.222988	0.243025	0.261587	0.316887	0.309	0.340537	0.360113	0.408212	0.460375	0.475612	0.511338	0.553638	0.6025	0.619487	0.624475	0.6234	0.629375	0.6344	0.647787
	8	0.0153125	0.0145125	0.0155125	0.0171375	0.0185125	0.0207625	0.0224875	0.02445	0.0257125	0.029875	0.034125	0.0485875	0.047375	0.046	0.0493	0.0550375	0.0617875	0.0687125	0.0767125	0.084175	0.0950375	0.106612	0.219862	0.128312	0.142737	0.157037	0.1743	0.1899	0.22325	0.228887	0.247225	0.270188	0.320987	0.3174	0.346237	0.370713	0.415413	0.463675	0.480812	0.519038	0.562837	0.6089	0.621287	0.620575	0.6207	0.630075	0.6323	0.639288
	9	0.0131125	0.0135125	0.0151125	0.0172375	0.0174125	0.0196625	0.0212875	0.02425	0.0255125	0.027575	0.030725	0.0453875	0.045375	0.0451	0.0501	0.0549375	0.0613875	0.0687125	0.0756125	0.084675	0.0940375	0.108213	0.209163	0.130912	0.145737	0.159537	0.1773	0.1954	0.22465	0.230187	0.252825	0.274187	0.322788	0.3258	0.356137	0.384713	0.424712	0.470975	0.494712	0.533537	0.575738	0.6141	0.618188	0.623775	0.6255	0.630575	0.6322	0.631988
	10	0.0137125	0.0153125	0.0150125	0.0174375	0.0184125	0.0204625	0.0224875	0.02385	0.0263125	0.028975	0.032225	0.0446875	0.044775	0.0458	0.0503	0.0570375	0.0634875	0.0701125	0.0787125	0.088475	0.0973375	0.109713	0.208262	0.133412	0.147437	0.163137	0.1789	0.1989	0.22935	0.239287	0.258525	0.277388	0.327387	0.3345	0.364737	0.394112	0.434312	0.477875	0.507912	0.550538	0.585137	0.6267	0.620287	0.626075	0.6297	0.628475	0.6266	0.633988
	11	0.0145125	0.0147125	0.0162125	0.0163375	0.0178125	0.0220625	0.0229875	0.02455	0.0281125	0.030975	0.033525	0.0443875	0.045675	0.049	0.053	0.0574375	0.0640875	0.0709125	0.0799125	0.090575	0.0984375	0.113312	0.220362	0.137912	0.151938	0.168238	0.1863	0.2074	0.23635	0.245388	0.268925	0.291488	0.338288	0.347	0.378437	0.411413	0.448512	0.500775	0.529012	0.571037	0.607738	0.6403	0.628088	0.627975	0.6317	0.623675	0.6273	0.644887
22	1	0.0147125	0.0150125	0.0176125	0.0191375	0.0234125	0.0260625	0.0303875	0.03515	0.0408125	0.049075	0.057325	0.0730875	0.082275	0.0931	0.111	0.129938	0.153688	0.179012	0.211913	0.247075	0.287038	0.332813	0.442163	0.432113	0.486938	0.543238	0.6023	0.6574	0.68055	0.699488	0.708825	0.712888	0.707788	0.7176	0.717437	0.727513	0.717213	0.719775	0.728012	0.728038	0.728137	0.7209	0.722487	0.720575	0.731	0.719775	0.721	0.724487
	2	0.0172125	0.0185125	0.0198125	0.0229375	0.0254125	0.0298625	0.0338875	0.03795	0.0452125	0.053375	0.061625	0.0781875	0.088475	0.0983	0.1171	0.139637	0.159688	0.190513	0.226112	0.263175	0.301237	0.350612	0.459662	0.454213	0.511537	0.566137	0.6346	0.6902	0.71015	0.726087	0.735725	0.738888	0.735888	0.7433	0.745437	0.754812	0.744812	0.748575	0.755812	0.754938	0.755238	0.7497	0.746788	0.749175	0.7578	0.745975	0.7468	0.751888
	3	0.0178125	0.0189125	0.0212125	0.0225375	0.0264125	0.0305625	0.0343875	0.03905	0.0462125	0.053875	0.063025	0.0804875	0.088775	0.0971	0.1198	0.141137	0.165887	0.194612	0.227513	0.266175	0.307638	0.360812	0.467463	0.460213	0.521138	0.577838	0.6422	0.6989	0.71945	0.731587	0.737625	0.738988	0.740788	0.745	0.743537	0.753713	0.745413	0.749575	0.752313	0.758138	0.756637	0.7505	0.747287	0.747275	0.756	0.745775	0.747	0.752487
	4	0.0160125	0.0156125	0.0178125	0.0203375	0.0229125	0.0268625	0.0315875	0.03565	0.0421125	0.049575	0.058325	0.0732875	0.083275	0.0941	0.1149	0.133238	0.157887	0.184312	0.215812	0.255775	0.295438	0.345012	0.446763	0.444812	0.508437	0.561937	0.6252	0.6803	0.69375	0.703187	0.709425	0.714688	0.715287	0.716	0.719037	0.725313	0.716313	0.721275	0.726113	0.726938	0.729038	0.7265	0.717788	0.717875	0.7274	0.718775	0.72	0.727487
	5	0.0153125	0.0152125	0.0184125	0.0206375	0.0228125	0.0266625	0.0313875	0.03525	0.0426125	0.051575	0.059525	0.0740875	0.085275	0.0961	0.1151	0.135937	0.160688	0.188713	0.222812	0.261375	0.301138	0.352312	0.452163	0.458413	0.515038	0.575638	0.6394	0.6903	0.70055	0.707888	0.712825	0.717688	0.722387	0.7206	0.719838	0.730012	0.719213	0.725475	0.726912	0.729938	0.729738	0.7268	0.720988	0.722275	0.7302	0.719875	0.7219	0.727688
	6	0.0182125	0.0185125	0.0207125	0.0211375	0.0259125	0.0294625	0.0347875	0.03925	0.0477125	0.053675	0.062325	0.0783875	0.088275	0.0986	0.1205	0.141937	0.166387	0.197612	0.230612	0.269575	0.314638	0.360312	0.485362	0.470813	0.534238	0.593738	0.6638	0.7183	0.72055	0.732088	0.735825	0.741688	0.742188	0.7404	0.738637	0.742712	0.736213	0.739775	0.743812	0.744038	0.742138	0.7418	0.738487	0.738175	0.7421	0.735575	0.7369	0.743888
	7	0.0142125	0.0158125	0.0174125	0.0193375	0.0213125	0.0242625	0.0274875	0.03275	0.0379125	0.043175	0.050825	0.0644875	0.071975	0.0796	0.0931	0.110537	0.127688	0.148012	0.175012	0.203675	0.234038	0.280313	0.374563	0.358513	0.404838	0.442337	0.4942	0.5568	0.64025	0.659388	0.667425	0.681288	0.698887	0.6913	0.696037	0.704512	0.696113	0.711175	0.702013	0.712738	0.709337	0.7174	0.701488	0.703475	0.7094	0.701675	0.7017	0.715987
	8	0.0149125	0.0153125	0.0177125	0.0193375	0.0205125	0.0252625	0.0296875	0.03165	0.0379125	0.044575	0.052725	0.0725875	0.078675	0.0862	0.0987	0.116638	0.134387	0.159713	0.185312	0.216675	0.253738	0.297513	0.408262	0.377012	0.424737	0.471438	0.5163	0.5796	0.66455	0.664488	0.690225	0.695688	0.716287	0.709	0.707937	0.723513	0.710313	0.727275	0.718313	0.731537	0.727638	0.7286	0.714788	0.718075	0.7324	0.715075	0.7157	0.729387
	9	0.0137125	0.0136125	0.0157125	0.0183375	0.0191125	0.0246625	0.0266875	0.03055	0.0375125	0.042375	0.050425	0.0692875	0.076375	0.0828	0.0989	0.115638	0.134387	0.159112	0.184812	0.216275	0.250238	0.297513	0.398462	0.373113	0.421538	0.465137	0.5128	0.5743	0.65785	0.661987	0.677025	0.680887	0.701688	0.6894	0.691237	0.706612	0.691913	0.711475	0.697913	0.708337	0.709538	0.7149	0.694987	0.695975	0.7085	0.694175	0.6966	0.714588
	10	0.0146125	0.0159125	0.0162125	0.0188375	0.0217125	0.0254625	0.0290875	0.03285	0.0396125	0.044775	0.052725	0.0674875	0.076175	0.0877	0.1002	0.118337	0.139987	0.162412	0.192513	0.223075	0.257937	0.308013	0.400162	0.389713	0.444638	0.484538	0.5326	0.5942	0.67935	0.678987	0.688925	0.693688	0.708287	0.702	0.699237	0.712512	0.701612	0.717775	0.708912	0.714037	0.716037	0.7183	0.700388	0.702875	0.7143	0.699675	0.7016	0.717588
	11	0.0139125	0.0155125	0.0170125	0.0180375	0.0198125	0.0253625	0.0277875	0.03285	0.0376125	0.044875	0.053925	0.0692875	0.077175	0.0877	0.1041	0.123037	0.143388	0.170813	0.198013	0.232475	0.269637	0.314213	0.416063	0.404612	0.455738	0.506138	0.552	0.6081	0.67615	0.684987	0.694925	0.696388	0.711488	0.7045	0.701638	0.718113	0.706313	0.711175	0.706812	0.712838	0.711638	0.7158	0.707488	0.703675	0.7136	0.702675	0.7059	0.716688
23	1	0.0297625	0.0318125	0.0317375	0.0366125	0.0408375	0.04655	0.0522375	0.0634	0.0720625	0.08595	0.101075	0.121688	0.145225	0.171475	0.260175	0.245775	0.289525	0.34255	0.399888	0.462375	0.5563	0.5994	0.6675	0.7294	0.75605	0.765637	0.77595	0.82	0.806675	0.810338	0.817788	0.833438	0.85025	0.870112	0.89355	0.91325	0.974962	0.976387	1.00955	1.03656	1.04893	1.07967	1.1071	1.12318	1.1846	1.19375	1.19336	1.21884
	2	0.0330625	0.0341125	0.0352375	0.0394125	0.0452375	0.05125	0.0582375	0.0677	0.0773625	0.09015	0.108675	0.127688	0.155625	0.183875	0.267375	0.261075	0.305525	0.36075	0.417187	0.481775	0.5695	0.6188	0.6914	0.7528	0.78225	0.795138	0.80475	0.8403	0.837175	0.841137	0.846688	0.862637	0.87755	0.895012	0.91535	0.93695	0.986662	0.997687	1.02555	1.05376	1.07123	1.10088	1.1263	1.14548	1.1968	1.21015	1.21476	1.24054
	3	0.0324625	0.0346125	0.0355375	0.0399125	0.0451375	0.05035	0.0585375	0.0682	0.0782625	0.09145	0.107975	0.129188	0.154525	0.182975	0.258275	0.259275	0.307625	0.35925	0.419388	0.484175	0.5645	0.6193	0.6898	0.7535	0.78325	0.795637	0.80385	0.8295	0.833075	0.837437	0.843187	0.856137	0.87325	0.888513	0.91045	0.93065	0.975463	0.990387	1.01815	1.04796	1.06232	1.09617	1.1232	1.14197	1.1887	1.20675	1.21496	1.24214
	4	0.0320625	0.0337125	0.0364375	0.0389125	0.0443375	0.05015	0.0581375	0.0678	0.0795625	0.08995	0.107275	0.129188	0.153525	0.183375	0.256075	0.260075	0.306825	0.36165	0.422388	0.486475	0.5622	0.6248	0.6946	0.757	0.78175	0.792037	0.80235	0.8207	0.830775	0.837037	0.840888	0.855437	0.87125	0.885112	0.91085	0.92975	0.966163	0.989788	1.01645	1.04796	1.06333	1.09377	1.122	1.14078	1.1796	1.19985	1.21036	1.23694
	5	0.0306625	0.0326125	0.0355375	0.0389125	0.0434375	0.05035	0.0565375	0.0669	0.0770625	0.09165	0.108775	0.128287	0.156125	0.184275	0.250575	0.263375	0.311125	0.36275	0.423088	0.486475	0.5587	0.6251	0.6985	0.7586	0.78585	0.794937	0.80685	0.817	0.835175	0.841738	0.844888	0.859537	0.87415	0.891513	0.91395	0.93255	0.964762	0.993487	1.01965	1.05216	1.06723	1.10017	1.1278	1.14738	1.1811	1.20165	1.21826	1.24654
	6	0.0330625	0.0325125	0.0367375	0.0401125	0.0447375	0.05205	0.0598375	0.0679	0.0801625	0.09385	0.114775	0.132288	0.161525	0.191375	0.260275	0.273475	0.316825	0.37435	0.435287	0.501075	0.5727	0.645	0.7122	0.7734	0.79245	0.806538	0.81155	0.8352	0.844275	0.845838	0.855888	0.872738	0.88525	0.900613	0.92415	0.94775	0.980163	1.00769	1.03305	1.06526	1.08282	1.11538	1.1421	1.16148	1.1975	1.22005	1.23496	1.26364
	7	0.0275625	0.0295125	0.0312375	0.0356125	0.0399375	0.04365	0.0518375	0.0602	0.0703625	0.08275	0.101575	0.122088	0.145225	0.174575	0.251775	0.254975	0.302025	0.35835	0.418287	0.485375	0.5644	0.6259	0.6964	0.7581	0.77625	0.790438	0.80015	0.8176	0.827675	0.839337	0.840688	0.855237	0.86975	0.885912	0.90695	0.92585	0.962862	0.986988	1.01675	1.04806	1.06212	1.10038	1.1301	1.14548	1.1789	1.20925	1.22506	1.25514
	8	0.0277625	0.0294125	0.0310375	0.0353125	0.0399375	0.04525	0.0530375	0.0621	0.0715625	0.08475	0.102175	0.123387	0.147525	0.180575	0.249375	0.258275	0.308125	0.36155	0.424287	0.488175	0.5701	0.6324	0.7008	0.7638	0.78035	0.793238	0.80355	0.8223	0.832375	0.841437	0.840187	0.854537	0.86795	0.886713	0.90435	0.92455	0.958063	0.982587	1.01275	1.04366	1.05703	1.09577	1.124	1.14288	1.1739	1.20685	1.22276	1.25274
	9	0.0480625	0.0502125	0.0511375	0.0546125	0.0582375	0.06425	0.0702375	0.0792	0.0899625	0.10295	0.119075	0.128188	0.163325	0.192875	0.259175	0.272375	0.323025	0.37755	0.437787	0.506275	0.5806	0.6481	0.7201	0.7772	0.78885	0.802137	0.80995	0.8243	0.835175	0.849237	0.850788	0.861437	0.87595	0.895412	0.91445	0.93325	0.964862	0.990287	1.02075	1.05226	1.06622	1.10098	1.1342	1.15148	1.1836	1.21245	1.23036	1.26024
	10	0.0292625	0.0303125	0.0331375	0.0355125	0.0415375	0.04665	0.0541375	0.0628	0.0735625	0.08895	0.106975	0.132387	0.153125	0.188475	0.262375	0.269975	0.321525	0.37775	0.440588	0.509675	0.5924	0.6539	0.7248	0.7757	0.79005	0.802438	0.81385	0.8302	0.839775	0.853237	0.855187	0.867237	0.88175	0.896613	0.91835	0.93965	0.971263	1.00049	1.02985	1.05866	1.07442	1.11278	1.1412	1.15837	1.1947	1.22455	1.24006	1.26924
	11	0.0284625	0.0301125	0.0324375	0.0346125	0.0405375	0.04615	0.0532375	0.0626	0.0761625	0.08795	0.107275	0.133288	0.151425	0.182875	0.254575	0.267875	0.318225	0.37625	0.441787	0.508075	0.5983	0.6537	0.7216	0.7757	0.78525	0.800837	0.80855	0.8306	0.841575	0.856437	0.851487	0.864537	0.88065	0.899813	0.92045	0.94255	0.980662	1.00519	1.03925	1.06746	1.07812	1.11627	1.1445	1.16257	1.2013	1.23165	1.24176	1.27064
24	1	0.0310625	0.0333125	0.0356375	0.0392125	0.0444375	0.04965	0.0579375	0.0678	0.0760625	0.08935	0.108575	0.120188	0.150225	0.178675	0.224775	0.247275	0.288825	0.33985	0.392388	0.454675	0.5061	0.5817	0.6505	0.7195	0.76815	0.776537	0.78555	0.7821	0.803675	0.811137	0.812288	0.818738	0.82605	0.831913	0.84275	0.85175	0.867162	0.889387	0.89925	0.919063	0.935725	0.964975	0.9905	1.00737	1.0251	1.05085	1.08376	1.11754
	2	0.0309625	0.0334125	0.0353375	0.0401125	0.0448375	0.05125	0.0600375	0.068	0.0777625	0.09005	0.107375	0.121688	0.149825	0.175975	0.228575	0.249175	0.291225	0.34115	0.394188	0.452875	0.5134	0.5835	0.6518	0.721	0.76935	0.780637	0.78515	0.7884	0.806475	0.812137	0.809887	0.816237	0.82695	0.831913	0.84285	0.85135	0.865062	0.886787	0.89445	0.915362	0.928225	0.955075	0.9822	0.998375	1.0202	1.04485	1.07486	1.11074
	3	0.0313625	0.0325125	0.0353375	0.0409125	0.0448375	0.05125	0.0567375	0.0674	0.0778625	0.09025	0.105375	0.118788	0.146125	0.173175	0.228875	0.245375	0.288725	0.33665	0.390387	0.447175	0.5062	0.5771	0.6438	0.7123	0.75535	0.764038	0.77015	0.7741	0.792275	0.793637	0.797188	0.800737	0.80505	0.815113	0.82475	0.83385	0.848163	0.865988	0.87655	0.898062	0.910025	0.936475	0.963	0.979275	1.0002	1.02585	1.05486	1.09014
	4	0.0314625	0.0328125	0.0361375	0.0403125	0.0451375	0.05105	0.0590375	0.067	0.0786625	0.09065	0.108375	0.119587	0.151425	0.179475	0.225675	0.249175	0.295425	0.34595	0.398087	0.458575	0.5168	0.5898	0.6598	0.7264	0.76455	0.774138	0.77975	0.7789	0.797775	0.802737	0.803388	0.805937	0.81485	0.823412	0.83185	0.84255	0.857463	0.875287	0.88675	0.906062	0.919625	0.946975	0.9716	0.989575	1.0087	1.03665	1.06816	1.10214
	5	0.0309625	0.0328125	0.0369375	0.0410125	0.0473375	0.05465	0.0625375	0.0718	0.0808625	0.09855	0.114375	0.131087	0.159425	0.188075	0.241475	0.264075	0.308325	0.36085	0.417087	0.476275	0.5352	0.6113	0.678	0.7452	0.77875	0.784537	0.79125	0.794	0.811475	0.815338	0.815588	0.821937	0.82855	0.836612	0.84545	0.85285	0.874463	0.888188	0.90165	0.921362	0.936125	0.960475	0.9878	1.00598	1.0318	1.05975	1.08916	1.12184
	6	0.0306625	0.0335125	0.0349375	0.0394125	0.0467375	0.05065	0.0581375	0.0685	0.0802625	0.09365	0.109175	0.127287	0.154525	0.184175	0.238775	0.255675	0.301725	0.35365	0.404687	0.468675	0.5249	0.6028	0.674	0.7412	0.77225	0.776438	0.78415	0.7889	0.801075	0.802937	0.807588	0.813538	0.81915	0.829113	0.83895	0.84985	0.869162	0.883188	0.89495	0.915763	0.932025	0.958175	0.9863	1.00477	1.0305	1.05315	1.08726	1.11574
	7	0.0294625	0.0315125	0.0327375	0.0369125	0.0421375	0.04615	0.0529375	0.0625	0.0717625	0.08455	0.100775	0.117487	0.141725	0.165775	0.223875	0.235575	0.278525	0.32555	0.374287	0.435375	0.4944	0.5585	0.622	0.684	0.74555	0.764938	0.77235	0.7765	0.792575	0.805338	0.800087	0.806238	0.81175	0.822313	0.82835	0.83695	0.850562	0.866187	0.88125	0.898663	0.901825	0.927275	0.9441	0.965275	0.9893	1.01665	1.04076	1.07104
	8	0.0301625	0.0303125	0.0349375	0.0381125	0.0429375	0.04855	0.0556375	0.0628	0.0750625	0.08815	0.104075	0.121088	0.144525	0.170575	0.231475	0.242475	0.285525	0.33455	0.386887	0.449275	0.5075	0.5736	0.6378	0.7009	0.75715	0.773138	0.77825	0.7833	0.801175	0.810937	0.805288	0.813738	0.81635	0.824213	0.83435	0.84085	0.856163	0.871687	0.88475	0.900962	0.905425	0.929475	0.9492	0.967275	0.9913	1.01915	1.04436	1.07614
	9	0.0296625	0.0317125	0.0343375	0.0363125	0.0431375	0.04865	0.0564375	0.0622	0.0744625	0.08695	0.104175	0.123188	0.144125	0.172675	0.225475	0.244475	0.287525	0.33675	0.386788	0.453375	0.5163	0.5772	0.6454	0.7064	0.75595	0.768238	0.77495	0.781	0.795175	0.810438	0.799188	0.806338	0.81265	0.817813	0.82985	0.83605	0.854163	0.867088	0.88425	0.901963	0.902425	0.928875	0.9481	0.964475	0.9938	1.02095	1.04376	1.07564
	10	0.0291625	0.0313125	0.0339375	0.0380125	0.0423375	0.04775	0.0552375	0.065	0.0756625	0.08875	0.103475	0.123688	0.146925	0.176075	0.227275	0.250775	0.293125	0.34495	0.397888	0.459975	0.5221	0.5888	0.6562	0.7205	0.76195	0.769938	0.77535	0.7806	0.799075	0.806638	0.801488	0.807037	0.81415	0.821913	0.83245	0.83635	0.856662	0.871287	0.88735	0.906262	0.910125	0.936475	0.9556	0.973675	1.0011	1.02815	1.05546	1.08764
	11	0.0289625	0.0319125	0.0340375	0.0385125	0.0436375	0.04805	0.0559375	0.0658	0.0754625	0.09145	0.106075	0.127988	0.147725	0.179975	0.231175	0.253675	0.300325	0.34965	0.407087	0.468175	0.5307	0.6012	0.6705	0.7339	0.77355	0.783637	0.78945	0.7936	0.807175	0.816638	0.812288	0.818738	0.82685	0.831612	0.84235	0.85015	0.866563	0.884088	0.90275	0.919663	0.927625	0.951575	0.9761	0.995275	1.0203	1.05145	1.07736	1.11194
25	1	0.0229625	0.0221125	0.0231375	0.0253125	0.0276375	0.03075	0.0334375	0.0393	0.0436625	0.05015	0.056075	0.0629875	0.075925	0.088875	0.122175	0.115375	0.129325	0.14875	0.166988	0.187075	0.2196	0.24	0.2663	0.2967	0.32855	0.363837	0.40255	0.4683	0.506475	0.553037	0.574987	0.618337	0.66195	0.710413	0.74675	0.76115	0.804662	0.821588	0.83035	0.847063	0.816725	0.867675	0.877	0.864075	0.9052	0.92165	0.907663	0.948538
	2	0.0224625	0.0244125	0.0249375	0.0267125	0.0287375	0.03245	0.0350375	0.04	0.0449625	0.04955	0.055475	0.0652875	0.074825	0.086175	0.122775	0.112375	0.128525	0.14725	0.166788	0.191775	0.2241	0.2379	0.2679	0.3032	0.33665	0.368337	0.40865	0.4618	0.502175	0.547338	0.576788	0.623838	0.67475	0.722712	0.76205	0.77935	0.808362	0.816388	0.83145	0.838263	0.826925	0.856475	0.8706	0.856975	0.8862	0.91525	0.889663	0.931638
	3	0.0222625	0.0229125	0.0240375	0.0273125	0.0277375	0.03105	0.0357375	0.0396	0.0430625	0.05095	0.056375	0.0635875	0.077125	0.086975	0.120875	0.115375	0.132025	0.15105	0.170987	0.188075	0.2177	0.2398	0.2713	0.2992	0.32835	0.356038	0.39365	0.4535	0.493975	0.551338	0.557288	0.602038	0.65435	0.699612	0.73715	0.75045	0.776663	0.794787	0.82465	0.839163	0.791325	0.828575	0.8383	0.828775	0.8465	0.89445	0.864162	0.908737
	4	0.0225625	0.0235125	0.0226375	0.0273125	0.0295375	0.03275	0.0361375	0.0406	0.0447625	0.05245	0.059575	0.0664875	0.078025	0.089075	0.121975	0.117875	0.133425	0.15195	0.173088	0.196675	0.2242	0.2457	0.2733	0.3011	0.32865	0.360938	0.39925	0.4491	0.503275	0.561837	0.568588	0.611138	0.65935	0.706512	0.73925	0.75255	0.768863	0.798388	0.82445	0.836363	0.797825	0.825075	0.839	0.832675	0.8406	0.88535	0.860962	0.917737
	5	0.0224625	0.0221125	0.0234375	0.0260125	0.0283375	0.03285	0.0351375	0.0416	0.0453625	0.05045	0.058075	0.0657875	0.077225	0.090375	0.118475	0.118375	0.132725	0.15305	0.172387	0.195275	0.2248	0.2445	0.2707	0.3007	0.32765	0.365138	0.40455	0.4401	0.499675	0.557937	0.567887	0.613237	0.65985	0.704013	0.73115	0.74295	0.752062	0.799488	0.80675	0.816963	0.788025	0.827775	0.8456	0.832175	0.8346	0.87155	0.863962	0.915037
	6	0.0221625	0.0229125	0.0235375	0.0266125	0.0292375	0.03195	0.0358375	0.039	0.0463625	0.05195	0.059275	0.0656875	0.079325	0.089775	0.120175	0.118075	0.131725	0.15325	0.176288	0.195875	0.2279	0.2437	0.2715	0.3002	0.33525	0.363938	0.40785	0.4452	0.499575	0.545238	0.580588	0.630537	0.68565	0.727812	0.74105	0.75635	0.755463	0.780987	0.75865	0.778663	0.805325	0.830475	0.8511	0.841275	0.841	0.85645	0.888563	0.914438
	7	0.0223625	0.0232125	0.0239375	0.0250125	0.0266375	0.02905	0.0335375	0.0372	0.0415625	0.04685	0.051675	0.0603875	0.068625	0.076875	0.118375	0.103575	0.119325	0.13325	0.150987	0.171475	0.2013	0.2128	0.2336	0.2605	0.28565	0.316038	0.34325	0.4079	0.408975	0.453037	0.508387	0.549837	0.59395	0.644112	0.69355	0.72745	0.777963	0.761988	0.75395	0.782763	0.797025	0.796975	0.8131	0.834875	0.8589	0.87045	0.878463	0.887437
	8	0.0212625	0.0230125	0.0224375	0.0260125	0.0285375	0.02885	0.0336375	0.0375	0.0419625	0.04695	0.054875	0.0624875	0.071125	0.081275	0.120875	0.106675	0.120125	0.13655	0.153087	0.175575	0.2053	0.2225	0.2448	0.2727	0.29515	0.324937	0.35445	0.4083	0.422275	0.464338	0.517887	0.559438	0.60765	0.652913	0.70295	0.73645	0.773962	0.764988	0.75995	0.790663	0.801225	0.800475	0.8139	0.837675	0.8547	0.86065	0.876663	0.890637
	9	0.0223625	0.0225125	0.0238375	0.0250125	0.0281375	0.02825	0.0333375	0.0372	0.0423625	0.04775	0.055875	0.0611875	0.068825	0.083475	0.117375	0.102275	0.119025	0.13755	0.157587	0.176075	0.2085	0.22	0.2442	0.2706	0.29385	0.326238	0.36235	0.4163	0.435775	0.475338	0.523487	0.571438	0.61705	0.664013	0.71085	0.73955	0.768262	0.765587	0.76785	0.791562	0.790025	0.805375	0.8166	0.828875	0.8572	0.85665	0.871363	0.889737
	10	0.0204625	0.0227125	0.0228375	0.0254125	0.0277375	0.02955	0.0350375	0.0376	0.0419625	0.04845	0.057875	0.0629875	0.073025	0.083675	0.116575	0.110275	0.124525	0.14075	0.159587	0.178575	0.2115	0.2188	0.2386	0.271	0.30935	0.342537	0.37905	0.4359	0.462875	0.502838	0.547188	0.591337	0.64115	0.687612	0.72825	0.74955	0.779763	0.785687	0.77845	0.798863	0.799925	0.823275	0.8342	0.835775	0.8673	0.87525	0.868862	0.895737
	11	0.0221625	0.0220125	0.0232375	0.0238125	0.0286375	0.02965	0.0331375	0.0367	0.0424625	0.04865	0.055075	0.0638875	0.072425	0.084575	0.114075	0.110775	0.125925	0.14615	0.163587	0.183875	0.2137	0.2247	0.2455	0.272	0.30375	0.339438	0.37605	0.4478	0.466275	0.506337	0.549488	0.591437	0.64565	0.693813	0.72895	0.74605	0.782763	0.778388	0.78425	0.800462	0.802425	0.823475	0.8377	0.840775	0.8709	0.89105	0.882962	0.909338
26	1	0.0393625	0.0420125	0.0484375	0.0553125	0.0612375	0.06925	0.0809375	0.0923	0.109662	0.13085	0.160875	0.200387	0.248125	0.306575	0.403275	0.450475	0.534525	0.62795	0.717888	0.785175	0.8237	0.8438	0.8558	0.8661	0.87815	0.891238	0.90235	0.9112	0.942575	0.966538	0.979788	1.00164	1.02045	1.04281	1.05945	1.07515	1.08586	1.11899	1.13045	1.15086	1.15783	1.17997	1.2002	1.20627	1.2101	1.22605	1.24396	1.26334
	2	0.0402625	0.0458125	0.0492375	0.0542125	0.0623375	0.07045	0.0838375	0.0958	0.111062	0.13425	0.165475	0.204987	0.251125	0.310975	0.412675	0.455075	0.545325	0.63795	0.725087	0.792575	0.835	0.852	0.8628	0.8761	0.88635	0.898937	0.91315	0.9218	0.952175	0.972738	0.981387	1.00664	1.02545	1.04241	1.06195	1.07975	1.09496	1.12689	1.13775	1.15796	1.16273	1.18738	1.2039	1.20768	1.2196	1.23555	1.25286	1.27334
	3	0.0395625	0.0443125	0.0473375	0.0534125	0.0612375	0.06905	0.0800375	0.0961	0.111463	0.13455	0.166775	0.206088	0.249225	0.309875	0.412475	0.457475	0.542025	0.63485	0.725487	0.794375	0.8337	0.8468	0.8583	0.8707	0.88125	0.895537	0.90625	0.9213	0.948175	0.969437	0.980487	0.999038	1.01855	1.04101	1.05695	1.07255	1.09156	1.12129	1.13585	1.15446	1.15593	1.18457	1.2014	1.20687	1.2158	1.23325	1.24566	1.26974
	4	0.0401625	0.0454125	0.0490375	0.0542125	0.0620375	0.07135	0.0827375	0.0964	0.112363	0.14015	0.165375	0.210187	0.257025	0.318575	0.418375	0.467575	0.551725	0.64655	0.732587	0.797075	0.8369	0.8452	0.8558	0.8707	0.88035	0.894437	0.90575	0.9188	0.951775	0.971137	0.977187	1.00004	1.01765	1.03921	1.05555	1.07035	1.09206	1.11949	1.13365	1.15606	1.15682	1.18217	1.2001	1.20388	1.2189	1.23495	1.24596	1.26824
	5	0.0398625	0.0448125	0.0491375	0.0543125	0.0617375	0.07175	0.0849375	0.0983	0.116362	0.13835	0.172175	0.215388	0.262625	0.324475	0.429175	0.475975	0.561025	0.65665	0.744088	0.803075	0.8426	0.851	0.8611	0.8735	0.88595	0.897637	0.90855	0.9253	0.953175	0.975038	0.984788	1.00184	1.02155	1.04831	1.06075	1.07765	1.10046	1.13119	1.14385	1.16346	1.16213	1.18978	1.2058	1.20948	1.2236	1.24405	1.25486	1.27254
	6	0.0409625	0.0447125	0.0495375	0.0549125	0.0626375	0.07175	0.0825375	0.0972	0.111562	0.13975	0.169675	0.211388	0.260525	0.318275	0.421875	0.473575	0.558425	0.65515	0.741988	0.804675	0.8383	0.8502	0.8604	0.8705	0.88275	0.896737	0.91015	0.9223	0.946575	0.969037	0.981387	1.00404	1.02075	1.04401	1.05885	1.07545	1.09676	1.11889	1.13435	1.15086	1.15532	1.18277	1.2	1.20338	1.2167	1.23235	1.24586	1.26704
	7	0.0361625	0.0399125	0.0448375	0.0487125	0.0551375	0.06265	0.0725375	0.0846	0.0986625	0.11865	0.144275	0.175588	0.215125	0.263575	0.358875	0.391375	0.464425	0.55155	0.636487	0.719675	0.7921	0.8157	0.827	0.8341	0.84785	0.859938	0.87075	0.8942	0.906475	0.919138	0.929887	0.953037	0.97295	0.990812	1.00725	1.02705	1.05706	1.06359	1.09385	1.10266	1.10773	1.12458	1.1412	1.14938	1.1669	1.19405	1.18966	1.20584
	8	0.0369625	0.0405125	0.0442375	0.0497125	0.0568375	0.06345	0.0737375	0.0851	0.101163	0.12145	0.146775	0.185087	0.223825	0.277275	0.380275	0.407575	0.485225	0.57505	0.659687	0.742775	0.8055	0.8316	0.8383	0.8488	0.86045	0.873938	0.88595	0.9014	0.923275	0.937237	0.944187	0.962437	0.98655	0.996413	1.02285	1.03235	1.06816	1.08469	1.10525	1.11786	1.11353	1.13278	1.1535	1.15837	1.1813	1.20805	1.19926	1.22314
	9	0.0378625	0.0399125	0.0446375	0.0491125	0.0564375	0.06385	0.0734375	0.0878	0.104163	0.11965	0.149575	0.185487	0.225325	0.279675	0.381475	0.417475	0.496525	0.58395	0.670087	0.750075	0.8098	0.8265	0.8357	0.8452	0.85515	0.863938	0.87755	0.9046	0.914975	0.930137	0.943388	0.963638	0.98235	0.998713	1.02245	1.03105	1.06876	1.07499	1.10155	1.11676	1.11112	1.13207	1.1469	1.15488	1.1786	1.20325	1.19566	1.21804
	10	0.0369625	0.0401125	0.0431375	0.0463125	0.0548375	0.06385	0.0746375	0.0875	0.100362	0.12405	0.153375	0.193488	0.225725	0.282775	0.381975	0.419975	0.503025	0.59115	0.677388	0.749275	0.81	0.8201	0.8305	0.8374	0.84615	0.861738	0.87195	0.898	0.911875	0.925937	0.936288	0.960337	0.97565	0.994012	1.01545	1.02695	1.06116	1.07639	1.09795	1.10566	1.10943	1.12177	1.1426	1.15187	1.174	1.19505	1.19146	1.20754
	11	0.0375625	0.0406125	0.0460375	0.0507125	0.0578375	0.06515	0.0745375	0.0928	0.108063	0.12895	0.154375	0.193387	0.237425	0.294875	0.386975	0.433575	0.515625	0.60615	0.691688	0.765875	0.8167	0.8334	0.8426	0.8555	0.86455	0.876537	0.88365	0.9032	0.917275	0.942937	0.953488	0.978237	0.99405	1.01191	1.03445	1.04795	1.07386	1.08849	1.10565	1.12426	1.12072	1.13437	1.1542	1.16237	1.1821	1.20675	1.20516	1.21944
27	1	0.017625	0.0188	0.0209375	0.0225125	0.0238375	0.0263	0.0280625	0.0320125	0.0362875	0.0395625	0.044075	0.0476	0.052	0.05925	0.06665	0.0743625	0.0812375	0.0924	0.102638	0.1114	0.127087	0.138	0.155587	0.205075	0.192625	0.262225	0.255975	0.261138	0.287838	0.317563	0.345313	0.378113	0.4161	0.455375	0.494963	0.5522	0.593	0.6332	0.6625	0.661575	0.65865	0.655112	0.663937	0.640988	0.664737	0.658425	0.611862	0.60815
	2	0.019825	0.0202	0.0200375	0.0225125	0.0255375	0.028	0.0303625	0.0345125	0.0366875	0.0406625	0.045675	0.0478	0.0547	0.06175	0.06975	0.0753625	0.0852375	0.0951	0.104737	0.1169	0.127688	0.1426	0.158688	0.201475	0.194625	0.262425	0.252575	0.260437	0.286338	0.317362	0.343313	0.374912	0.4102	0.447775	0.484262	0.5368	0.5707	0.6135	0.6561	0.669475	0.66885	0.662412	0.668637	0.650887	0.666438	0.656025	0.621762	0.61455
	3	0.018525	0.0193	0.0199375	0.0218125	0.0239375	0.0267	0.0298625	0.0318125	0.0360875	0.0406625	0.045475	0.0461	0.0551	0.05985	0.06895	0.0765625	0.0854375	0.0933	0.104337	0.1146	0.126488	0.1432	0.159688	0.195675	0.195425	0.253125	0.245975	0.261037	0.287137	0.314063	0.344112	0.373312	0.4079	0.444475	0.484463	0.5321	0.5671	0.6088	0.6517	0.665875	0.66385	0.660412	0.661037	0.649388	0.656937	0.649125	0.621663	0.61625
	4	0.019225	0.0207	0.0216375	0.0231125	0.0250375	0.0271	0.0303625	0.0327125	0.0366875	0.0392625	0.044575	0.0481	0.0543	0.06175	0.06815	0.0764625	0.0854375	0.0948	0.102737	0.1155	0.129587	0.1427	0.159988	0.192775	0.195825	0.248725	0.244775	0.259837	0.291737	0.314563	0.344913	0.374812	0.4087	0.448175	0.483762	0.531	0.5712	0.6108	0.6534	0.668375	0.66525	0.660713	0.661637	0.650188	0.652238	0.642425	0.625663	0.61835
	5	0.018525	0.0183	0.0205375	0.0220125	0.0255375	0.0269	0.0298625	0.0326125	0.0360875	0.0405625	0.044975	0.0445	0.0527	0.05955	0.06645	0.0742625	0.0842375	0.0925	0.103637	0.1121	0.127887	0.1399	0.157688	0.183475	0.194425	0.239325	0.231175	0.258238	0.281938	0.308663	0.338213	0.370412	0.4032	0.442175	0.476363	0.5211	0.5624	0.6053	0.6487	0.660875	0.65805	0.654112	0.644837	0.638787	0.629537	0.621725	0.615363	0.60735
	6	0.017125	0.0178	0.0180375	0.0196125	0.0212375	0.0243	0.0280625	0.0294125	0.0334875	0.0373625	0.041575	0.0419	0.0509	0.05725	0.06405	0.0707625	0.0790375	0.0883	0.0986375	0.1084	0.121788	0.1354	0.151088	0.183575	0.186125	0.237225	0.226375	0.250538	0.276438	0.303463	0.330612	0.362413	0.4001	0.437275	0.472162	0.5168	0.5592	0.5985	0.6388	0.644375	0.64425	0.641012	0.630637	0.624988	0.624537	0.617625	0.600463	0.59335
	7	0.017325	0.0166	0.0180375	0.0193125	0.0217375	0.0256	0.0266625	0.0288125	0.0324875	0.0336625	0.040675	0.0437	0.0477	0.05545	0.06175	0.0695625	0.0791375	0.0854	0.0948375	0.1058	0.120588	0.1339	0.150388	0.190775	0.186625	0.247825	0.237575	0.250437	0.270037	0.296162	0.318812	0.352612	0.3844	0.423375	0.458363	0.4775	0.5174	0.5576	0.5973	0.606675	0.61965	0.624812	0.624637	0.617287	0.630637	0.622525	0.594263	0.58785
	8	0.017325	0.0186	0.0188375	0.0208125	0.0219375	0.0247	0.0267625	0.0298125	0.0323875	0.0357625	0.041875	0.0443	0.0489	0.05695	0.06325	0.0708625	0.0788375	0.0884	0.0983375	0.1094	0.122688	0.1374	0.153287	0.195075	0.191625	0.250825	0.240575	0.257738	0.275037	0.297662	0.324613	0.354513	0.3876	0.427475	0.465662	0.493	0.5287	0.5765	0.6137	0.629275	0.63655	0.638212	0.630138	0.630487	0.632938	0.623225	0.603962	0.59845
	9	0.017325	0.0188	0.0206375	0.0202125	0.0236375	0.0259	0.0279625	0.0309125	0.0348875	0.0375625	0.041675	0.0453	0.05	0.05705	0.06255	0.0701625	0.0783375	0.0875	0.0986375	0.11	0.122588	0.136	0.153587	0.190575	0.192125	0.249225	0.241075	0.258437	0.280737	0.298662	0.318613	0.350313	0.3807	0.421275	0.460162	0.501	0.5397	0.5792	0.6153	0.625375	0.63195	0.626413	0.628138	0.620788	0.625637	0.620225	0.593862	0.58435
	10	0.016625	0.0176	0.0187375	0.0197125	0.0232375	0.0253	0.0274625	0.0291125	0.0338875	0.0353625	0.042675	0.0444	0.0494	0.05675	0.06425	0.0712625	0.0789375	0.0892	0.101538	0.1123	0.124188	0.1413	0.157887	0.193075	0.193625	0.251925	0.244875	0.263738	0.281938	0.301463	0.327112	0.359212	0.3942	0.432775	0.471963	0.5173	0.5558	0.5901	0.6228	0.634375	0.64065	0.635212	0.640138	0.629387	0.635337	0.631625	0.601163	0.59655
	11	0.017225	0.0176	0.0180375	0.0197125	0.0229375	0.0245	0.0265625	0.0286125	0.0317875	0.0363625	0.040675	0.0467	0.0489	0.05625	0.06515	0.0712625	0.0788375	0.0873	0.0983375	0.1114	0.123188	0.1376	0.154988	0.191075	0.190925	0.241525	0.246175	0.257138	0.278637	0.299463	0.324613	0.359013	0.3946	0.432475	0.467263	0.5161	0.5517	0.5823	0.6138	0.626175	0.62835	0.628212	0.634637	0.618788	0.634337	0.627025	0.592662	0.58875
28	1	0.040425	0.0421	0.0441375	0.0481125	0.0540375	0.062	0.0716625	0.0825125	0.0959875	0.109463	0.128675	0.1462	0.1783	0.21495	0.25455	0.297662	0.348137	0.4067	0.465938	0.536	0.603387	0.6775	0.746988	0.792075	0.803325	0.834325	0.818975	0.832538	0.843838	0.852062	0.864613	0.876212	0.8914	0.909175	0.925963	0.949	0.9698	0.9868	1.0099	1.03297	1.05585	1.07701	1.09764	1.11949	1.13334	1.14872	1.16256	1.17795
	2	0.040425	0.0423	0.0451375	0.0512125	0.0570375	0.064	0.0729625	0.0840125	0.0981875	0.113562	0.132075	0.1507	0.1835	0.21825	0.26135	0.307663	0.359337	0.4184	0.479237	0.544	0.619788	0.6896	0.753587	0.807275	0.809325	0.845125	0.827175	0.838538	0.850437	0.854263	0.866012	0.878713	0.8936	0.909975	0.924663	0.9471	0.9672	0.9847	1.0051	1.02897	1.05245	1.07631	1.09404	1.11779	1.13754	1.15372	1.16506	1.18035
	3	0.042825	0.0447	0.0478375	0.0511125	0.0592375	0.0654	0.0764625	0.0876125	0.100187	0.117663	0.137275	0.1568	0.1885	0.22445	0.26765	0.316263	0.368538	0.4266	0.485938	0.5583	0.629188	0.6955	0.766088	0.809775	0.809925	0.848325	0.830375	0.840237	0.853337	0.860062	0.867413	0.879912	0.8932	0.910575	0.924763	0.9496	0.9682	0.9841	1.0052	1.02747	1.05175	1.07591	1.09664	1.11879	1.13784	1.15552	1.16626	1.18355
	4	0.042725	0.0445	0.0475375	0.0549125	0.0564375	0.0671	0.0739625	0.0852125	0.102288	0.114962	0.135075	0.1553	0.1874	0.22235	0.26405	0.312362	0.364438	0.4235	0.481938	0.5516	0.623088	0.691	0.757988	0.794975	0.798425	0.833225	0.816975	0.829937	0.839037	0.845463	0.855612	0.868213	0.882	0.898075	0.909563	0.9353	0.9547	0.971	0.9918	1.01357	1.03865	1.06171	1.08174	1.10279	1.12474	1.14112	1.15036	1.16445
	5	0.042125	0.0452	0.0481375	0.0529125	0.0594375	0.0672	0.0783625	0.0878125	0.102688	0.119163	0.141875	0.1631	0.1919	0.23245	0.27185	0.319163	0.375138	0.4365	0.496538	0.5674	0.638487	0.7117	0.776587	0.815875	0.813725	0.849025	0.836975	0.844938	0.858537	0.864062	0.874212	0.887312	0.9008	0.915575	0.931262	0.9563	0.9785	0.9915	1.0134	1.03678	1.06085	1.08331	1.10694	1.12439	1.14964	1.16613	1.17326	1.18725
	6	0.041725	0.0432	0.0462375	0.0509125	0.0542375	0.0639	0.0737625	0.0864125	0.0993875	0.115862	0.137275	0.1542	0.189	0.22375	0.26775	0.316362	0.366538	0.4302	0.491938	0.5627	0.630088	0.7047	0.770687	0.817775	0.812325	0.852325	0.834175	0.840638	0.850638	0.860463	0.870613	0.881812	0.8978	0.914775	0.931362	0.9491	0.9729	0.9885	1.0127	1.03917	1.06115	1.08311	1.10124	1.12389	1.14114	1.15873	1.16746	1.18165
	7	0.039025	0.0412	0.0427375	0.0472125	0.0531375	0.058	0.0664625	0.0783125	0.0888875	0.102862	0.121875	0.1443	0.171	0.20485	0.24125	0.285062	0.333738	0.3881	0.448838	0.5092	0.580387	0.6478	0.716387	0.785575	0.796425	0.830925	0.818775	0.827838	0.842838	0.845163	0.853213	0.864413	0.8748	0.892275	0.902963	0.9266	0.9461	0.954	0.9727	0.993675	1.01595	1.03681	1.06074	1.07329	1.10264	1.11803	1.12216	1.14085
	8	0.040025	0.0409	0.0434375	0.0476125	0.0544375	0.0596	0.0748625	0.0800125	0.0915875	0.105963	0.128775	0.1495	0.1763	0.20885	0.25245	0.296262	0.344537	0.3971	0.463838	0.5336	0.599688	0.667	0.751188	0.798475	0.806225	0.841725	0.827675	0.836337	0.852638	0.852563	0.863912	0.875413	0.8878	0.902075	0.919863	0.9424	0.9598	0.9675	0.9881	1.00848	1.02945	1.05481	1.07924	1.09369	1.11614	1.13282	1.14776	1.15895
	9	0.038525	0.0398	0.0418375	0.0466125	0.0534375	0.0597	0.0690625	0.0776125	0.0905875	0.107762	0.127175	0.1513	0.1726	0.21315	0.25295	0.297262	0.350438	0.4065	0.469037	0.5355	0.604387	0.6757	0.741788	0.794175	0.799025	0.835425	0.821675	0.830638	0.850938	0.846562	0.858313	0.873212	0.8844	0.898675	0.914162	0.9407	0.961	0.9667	0.9879	1.00608	1.03405	1.05531	1.08584	1.09389	1.11704	1.13672	1.14276	1.15875
	10	0.041825	0.0432	0.0468375	0.0504125	0.0569375	0.0639	0.0707625	0.0841125	0.0956875	0.113363	0.132475	0.1543	0.1829	0.21945	0.26215	0.308962	0.362337	0.42	0.484637	0.552	0.622188	0.693	0.760888	0.800175	0.809925	0.837725	0.832375	0.838337	0.858938	0.856962	0.870012	0.883012	0.893	0.911275	0.924763	0.9507	0.9702	0.9813	1.0005	1.02337	1.04685	1.06951	1.09764	1.11419	1.13204	1.15063	1.16116	1.17665
	11	0.040925	0.0441	0.0463375	0.0498125	0.0555375	0.064	0.0726625	0.0841125	0.0972875	0.113863	0.133375	0.1598	0.1852	0.22385	0.26605	0.314962	0.369837	0.4292	0.490438	0.5603	0.630088	0.7023	0.766888	0.812275	0.814825	0.843125	0.838475	0.844538	0.861337	0.863962	0.874012	0.887613	0.8997	0.912475	0.929562	0.9561	0.9771	0.986	1.0077	1.03028	1.05425	1.08031	1.10924	1.11969	1.14274	1.16092	1.16726	1.18665
29	1	0.017025	0.0185	0.0185375	0.0194125	0.0235375	0.0268	0.0290625	0.0338125	0.0375875	0.0429625	0.047075	0.0533	0.0603	0.07175	0.08135	0.0952625	0.108537	0.1244	0.142338	0.1609	0.186488	0.215	0.245787	0.314675	0.316425	0.408225	0.416475	0.445437	0.503938	0.548462	0.605012	0.658512	0.7064	0.729375	0.733862	0.7407	0.7403	0.7233	0.7187	0.715175	0.71125	0.703213	0.705237	0.687488	0.701738	0.693325	0.661563	0.65405
	2	0.017825	0.0187	0.0196375	0.0208125	0.0238375	0.0278	0.0305625	0.0348125	0.0388875	0.0421625	0.049875	0.0548	0.0632	0.07355	0.08365	0.0967625	0.110137	0.1273	0.144638	0.1653	0.191087	0.2179	0.248787	0.317675	0.322625	0.407725	0.415075	0.449138	0.505938	0.549162	0.603313	0.656613	0.7055	0.732975	0.734762	0.7458	0.7415	0.7276	0.7234	0.720775	0.71775	0.708313	0.708237	0.696087	0.706738	0.697225	0.667162	0.65835
	3	0.017525	0.0181	0.0186375	0.0207125	0.0235375	0.027	0.0296625	0.0345125	0.0380875	0.0427625	0.049275	0.0558	0.0613	0.07375	0.08535	0.0992625	0.111037	0.127	0.147138	0.1674	0.191488	0.2177	0.252088	0.315375	0.327125	0.409725	0.419575	0.453238	0.509537	0.552063	0.602513	0.650212	0.7004	0.728175	0.732862	0.7422	0.7374	0.7259	0.7222	0.717775	0.71455	0.706113	0.704337	0.694887	0.698638	0.691325	0.664062	0.66015
	4	0.018825	0.0198	0.0203375	0.0222125	0.0238375	0.0289	0.0304625	0.0352125	0.0404875	0.0448625	0.050875	0.0544	0.0647	0.07455	0.08635	0.0987625	0.112738	0.1301	0.150237	0.1691	0.195387	0.2227	0.255788	0.319375	0.328525	0.406825	0.422875	0.458537	0.516837	0.558262	0.605612	0.652112	0.6986	0.729175	0.730862	0.74	0.7362	0.7232	0.721	0.715975	0.71275	0.704113	0.703738	0.692388	0.699738	0.688925	0.663663	0.65615
	5	0.018725	0.0201	0.0194375	0.0224125	0.0261375	0.0285	0.0317625	0.0350125	0.0396875	0.0454625	0.050875	0.058	0.0659	0.07595	0.08615	0.100462	0.114738	0.1315	0.151037	0.172	0.198488	0.2268	0.257588	0.320475	0.333725	0.413025	0.429075	0.464938	0.525737	0.561262	0.613812	0.659613	0.7065	0.734375	0.737263	0.7498	0.7462	0.7297	0.7304	0.723675	0.71865	0.712313	0.712538	0.699287	0.706937	0.699225	0.672063	0.66335
	6	0.019225	0.0202	0.0201375	0.0224125	0.0255375	0.0294	0.0323625	0.0371125	0.0410875	0.0459625	0.053675	0.0588	0.0673	0.07805	0.08935	0.102163	0.116538	0.1338	0.153537	0.1756	0.200588	0.2306	0.261587	0.323375	0.338625	0.416225	0.433775	0.470537	0.528238	0.573263	0.622112	0.672312	0.7218	0.742575	0.749463	0.7591	0.7553	0.7408	0.7371	0.731975	0.72785	0.721113	0.720538	0.706788	0.714638	0.707225	0.677863	0.67195
	7	0.017025	0.0174	0.0184375	0.0195125	0.0217375	0.025	0.0279625	0.0310125	0.0347875	0.0404625	0.045175	0.0512	0.0567	0.06645	0.07385	0.0844625	0.0974375	0.1126	0.129337	0.1473	0.167988	0.1914	0.220688	0.285475	0.283425	0.368525	0.373675	0.390638	0.426938	0.472463	0.514613	0.575913	0.6358	0.685375	0.698963	0.6977	0.6867	0.7006	0.7011	0.697075	0.69435	0.687412	0.703237	0.677188	0.693837	0.687825	0.652563	0.64895
	8	0.017725	0.0182	0.0195375	0.0221125	0.0235375	0.0273	0.0293625	0.0334125	0.0370875	0.0417625	0.047575	0.0542	0.0588	0.06895	0.07775	0.0893625	0.102737	0.1164	0.136338	0.1528	0.176088	0.2009	0.229288	0.298975	0.294925	0.385025	0.387375	0.402438	0.435837	0.489262	0.541813	0.598213	0.659	0.704175	0.709662	0.707	0.7012	0.7117	0.7111	0.711875	0.70865	0.700812	0.712938	0.689087	0.703638	0.698925	0.665462	0.66005
	9	0.016425	0.0175	0.0182375	0.0203125	0.0230375	0.026	0.0298625	0.0324125	0.0368875	0.0402625	0.044675	0.053	0.0589	0.06615	0.07805	0.0883625	0.101138	0.1151	0.134238	0.1529	0.175987	0.2003	0.231187	0.294475	0.298225	0.381125	0.386575	0.407438	0.432138	0.491463	0.544813	0.604912	0.6605	0.698475	0.702462	0.7056	0.6879	0.7093	0.7038	0.701275	0.69685	0.692913	0.703738	0.679887	0.692338	0.688025	0.655563	0.64965
	10	0.016925	0.0172	0.0185375	0.0193125	0.0230375	0.0261	0.0284625	0.0339125	0.0357875	0.0417625	0.045675	0.0537	0.0588	0.06735	0.07905	0.0897625	0.104538	0.1199	0.137738	0.1575	0.180688	0.2051	0.236687	0.297775	0.305225	0.386825	0.394675	0.418538	0.449437	0.506062	0.559712	0.611413	0.6631	0.696675	0.709762	0.7115	0.6965	0.7132	0.7073	0.707875	0.70515	0.698812	0.704937	0.683688	0.696037	0.686625	0.660462	0.65335
	11	0.016425	0.018	0.0188375	0.0205125	0.0233375	0.0268	0.0296625	0.0324125	0.0372875	0.0407625	0.046675	0.054	0.0584	0.06995	0.08055	0.0918625	0.106537	0.1218	0.139437	0.1608	0.185287	0.2117	0.240687	0.299175	0.310125	0.383525	0.400775	0.424538	0.461037	0.517162	0.565813	0.611012	0.6646	0.693575	0.708363	0.7141	0.7037	0.7163	0.7122	0.711775	0.70495	0.700113	0.708937	0.685288	0.695037	0.690825	0.660863	0.65485
30	1	0.037225	0.039	0.0414375	0.0439125	0.0512375	0.059	0.0685625	0.0821125	0.0948875	0.112263	0.135775	0.1621	0.1986	0.24105	0.29255	0.349863	0.414038	0.4851	0.558737	0.6331	0.709187	0.7794	0.808288	0.832975	0.841125	0.869725	0.858475	0.875138	0.895837	0.906763	0.923312	0.947213	0.9663	0.990575	1.01126	1.0441	1.0683	1.0877	1.1079	1.12637	1.13925	1.15471	1.16264	1.17779	1.18034	1.19413	1.20116	1.20965
	2	0.038725	0.0405	0.0415375	0.0455125	0.0525375	0.061	0.0714625	0.0808125	0.0975875	0.115163	0.138575	0.1689	0.1991	0.24235	0.29585	0.354662	0.421237	0.4885	0.564137	0.6407	0.717087	0.782	0.814787	0.841875	0.840925	0.874525	0.865275	0.876737	0.896837	0.905763	0.922713	0.944213	0.9632	0.987375	1.00886	1.0444	1.0685	1.0832	1.1057	1.12367	1.14255	1.15851	1.16964	1.18219	1.19064	1.20162	1.20696	1.21545
	3	0.040025	0.0415	0.0429375	0.0473125	0.0544375	0.0609	0.0710625	0.0841125	0.100187	0.114462	0.139475	0.17	0.2015	0.24475	0.29935	0.352463	0.418038	0.4921	0.562638	0.6426	0.716688	0.7934	0.827788	0.851775	0.854225	0.888725	0.876975	0.889938	0.912538	0.916763	0.933412	0.952412	0.9751	0.998875	1.01836	1.0544	1.0798	1.0927	1.1148	1.13668	1.15665	1.17081	1.18654	1.19629	1.20794	1.21812	1.22306	1.23275
	4	0.037125	0.0396	0.0435375	0.0464125	0.0524375	0.0612	0.0706625	0.0840125	0.100687	0.118362	0.143075	0.1712	0.2065	0.25225	0.30725	0.363662	0.425938	0.5011	0.572438	0.6521	0.729087	0.7941	0.816887	0.842475	0.846525	0.877325	0.869275	0.878938	0.906138	0.907763	0.923813	0.943113	0.9681	0.990775	1.01186	1.0471	1.0756	1.0852	1.1096	1.12777	1.14655	1.16211	1.17554	1.18579	1.19944	1.20962	1.21256	1.21855
	5	0.038925	0.0413	0.0435375	0.0472125	0.0556375	0.065	0.0733625	0.0844125	0.101087	0.121262	0.143375	0.1776	0.2065	0.25365	0.30845	0.371962	0.435737	0.5025	0.578237	0.6584	0.733088	0.7967	0.821987	0.851775	0.849425	0.882825	0.871975	0.884838	0.908438	0.915162	0.929512	0.948712	0.9718	0.993775	1.01666	1.0541	1.079	1.0898	1.1117	1.13268	1.15005	1.16391	1.18384	1.18949	1.20564	1.21402	1.21426	1.22145
	6	0.038325	0.04	0.0414375	0.0460125	0.0545375	0.0627	0.0713625	0.0861125	0.100388	0.118163	0.139975	0.1708	0.2064	0.25215	0.30555	0.361162	0.430038	0.5027	0.575237	0.6556	0.731287	0.7966	0.817087	0.846475	0.847225	0.879125	0.869275	0.876238	0.899637	0.907863	0.926212	0.947412	0.9677	0.990875	1.01246	1.0483	1.0736	1.086	1.1081	1.12997	1.14405	1.15671	1.17504	1.17969	1.19574	1.20663	1.20236	1.21125
	7	0.035125	0.0368	0.0390375	0.0420125	0.0482375	0.0549	0.0628625	0.0735125	0.0854875	0.0999625	0.121275	0.1501	0.1734	0.20985	0.25275	0.303563	0.358637	0.4226	0.486038	0.5569	0.628788	0.6969	0.761888	0.806575	0.806925	0.845925	0.828875	0.832137	0.857237	0.859463	0.869712	0.884912	0.9001	0.916975	0.938562	0.9775	0.9842	1.0071	1.0224	1.04737	1.06395	1.07591	1.10414	1.09909	1.12824	1.13793	1.11626	1.13135
	8	0.035925	0.0366	0.0392375	0.0419125	0.0480375	0.0537	0.0630625	0.0747125	0.0853875	0.102462	0.122075	0.1527	0.1762	0.21445	0.25865	0.310063	0.368437	0.4283	0.502337	0.5668	0.640988	0.7088	0.774288	0.818075	0.814125	0.855525	0.844775	0.837337	0.862938	0.862363	0.874212	0.890212	0.9048	0.920875	0.946163	0.9871	0.9989	1.0093	1.0338	1.05127	1.06995	1.08451	1.11964	1.10809	1.14514	1.15633	1.13696	1.14255
	9	0.034525	0.0373	0.0397375	0.0428125	0.0484375	0.0544	0.0639625	0.0751125	0.0889875	0.104063	0.124875	0.1511	0.1801	0.21625	0.26325	0.314163	0.373937	0.4352	0.503437	0.5749	0.647587	0.712	0.772487	0.815575	0.808325	0.854325	0.840075	0.832337	0.855038	0.858563	0.868413	0.884312	0.902	0.922375	0.945263	0.984	0.9931	1.0097	1.0329	1.04527	1.06665	1.07781	1.10564	1.10009	1.13894	1.14463	1.11656	1.12265
	10	0.036225	0.0366	0.0401375	0.0436125	0.0497375	0.0564	0.0656625	0.0767125	0.0898875	0.107162	0.127575	0.1571	0.1807	0.22295	0.27185	0.325462	0.380238	0.4472	0.518038	0.5908	0.658288	0.7264	0.778887	0.815775	0.808825	0.850325	0.840375	0.837237	0.863637	0.868463	0.879713	0.898312	0.9172	0.936275	0.962063	0.9948	1.01	1.0279	1.0486	1.06367	1.07625	1.08861	1.11564	1.10639	1.14234	1.15082	1.12566	1.13405
	11	0.035125	0.0366	0.0391375	0.0434125	0.0485375	0.0571	0.0649625	0.0777125	0.0902875	0.107762	0.127875	0.1564	0.1881	0.23015	0.28005	0.333962	0.397838	0.4648	0.534238	0.608	0.678087	0.7479	0.790687	0.820675	0.825125	0.851925	0.847775	0.850938	0.871537	0.877962	0.889813	0.910512	0.9248	0.948475	0.972463	1.0021	1.0175	1.0403	1.0604	1.07508	1.09075	1.09891	1.13384	1.12789	1.15494	1.16203	1.15146	1.15925
[truncated: 44 more columns]

## Sheet: Fig 2(B)-E. coli Mean & SD
Mean OD measurment
Time(Sec)	0	5385	10786	16186	21586	26985	32385	37785	43185	48585	53986	59386	65077	70475	75875	81275	86675
Strains
anc	0.0189841	0.0186955	0.0209886	0.0230909	0.0282216	0.0359068	0.0501295	0.0887455	0.138714	0.258843	0.38834	0.53933	0.657064	0.69566	0.80474	0.833673	0.872617
1	0.0440659	0.0812318	0.174125	0.318536	0.506249	0.636698	0.72583	0.8726	0.907514	0.972907	0.94774	0.985757	1.00761	0.969906	1.02482	0.9931	0.988753
2	0.0395477	0.0571409	0.116552	0.234627	0.39764	0.553061	0.661048	0.827318	0.860841	0.940625	0.943067	0.985984	1.01302	0.977297	1.03209	1.00364	0.998308
3	0.0387023	0.0820136	0.193352	0.351564	0.48914	0.597416	0.673002	0.808227	0.844032	0.93087	0.918594	0.970375	0.990782	0.951678	1.00215	0.970845	0.965399
4	0.0386841	0.0797682	0.209698	0.373173	0.536294	0.648007	0.72893	0.875955	0.89575	0.947689	0.926631	0.96123	0.982155	0.943897	0.98974	0.958227	0.954063
5	0.0509977	0.108305	0.212176	0.359088	0.507097	0.67463	0.757148	0.86728	0.947657	0.947109	0.983694	0.991206	1.02312	1.01706	1.01214	0.987311	0.981095
6	0.0470955	0.109351	0.206181	0.354468	0.549636	0.64088	0.716905	0.821733	0.852191	0.904686	0.968024	0.973026	1.00562	0.991927	1.01848	1.00942	0.99807
7	0.0436682	0.10976	0.22999	0.407586	0.605727	0.725525	0.820414	0.960497	0.995691	1.01412	1.05408	1.04799	1.07071	1.0493	1.07177	1.05966	1.04581
8	0.0444864	0.109897	0.223163	0.399723	0.557709	0.650998	0.734377	0.855542	0.895191	0.935468	0.974815	0.965426	0.984715	0.963445	0.984314	0.97132	0.956934
9	0.0419682	0.0935148	0.185535	0.343186	0.505591	0.618152	0.708214	0.832106	0.875255	0.918132	0.965342	0.964781	0.983524	0.962136	0.984377	0.971311	0.95797
10	0.0430489	0.0799886	0.172448	0.298697	0.436518	0.552902	0.632564	0.716041	0.781883	0.838048	0.884685	0.921718	0.932818	0.93859	0.932397	0.899164	0.911702
11	0.0462943	0.0952159	0.206539	0.336869	0.499609	0.612793	0.679891	0.766468	0.831065	0.873684	0.913003	0.946318	0.971227	0.980999	0.97696	0.945745	0.958539
12	0.0544125	0.107198	0.214157	0.347697	0.516018	0.64223	0.705827	0.807741	0.869974	0.892793	0.923294	0.955109	0.973391	0.983799	0.990142	0.959855	0.969957
13	0.0460398	0.082425	0.161893	0.277669	0.446973	0.568948	0.653564	0.752868	0.832628	0.87913	0.919376	0.953909	0.977073	0.988299	0.984942	0.954327	0.965111
14	0.0436341	0.0775318	0.148467	0.266678	0.386497	0.591493	0.698875	0.750916	0.779193	0.775227	0.824331	0.859715	0.924957	0.941283	0.953098	0.935748	0.935005
STD
anc	0.00122266	0.00113962	0.000872093	0.000796812	0.000763485	0.000655467	0.000711848	0.00194184	0.00370251	0.00769244	0.00971618	0.0115165	0.014753	0.0136037	0.0190651	0.0185606	0.0142313
1	0.00125096	0.00160986	0.00406522	0.0057004	0.00668016	0.00744125	0.00649221	0.00701256	0.00750537	0.0100301	0.00873969	0.00998267	0.00998934	0.0089922	0.0100764	0.00872915	0.00904781
2	0.00114551	0.00182398	0.00368078	0.00820842	0.0120887	0.0122595	0.0103565	0.0135141	0.0108976	0.0136833	0.0104425	0.0116075	0.0120123	0.0114187	0.0129649	0.0117408	0.0116472
3	0.00115073	0.00249811	0.00754256	0.0124202	0.0131144	0.0146851	0.014259	0.0157861	0.0144261	0.0149077	0.0135639	0.0142773	0.0148808	0.013142	0.0153218	0.0134471	0.0133324
4	0.00188067	0.00301391	0.010287	0.0149921	0.0168716	0.0186011	0.0175369	0.0250704	0.0196887	0.019349	0.0173774	0.0198104	0.0210139	0.0191245	0.0200485	0.0197207	0.0188301
5	0.000603475	0.00193977	0.00414687	0.00706739	0.00794801	0.00773723	0.00607076	0.00777205	0.00802444	0.00634389	0.00638135	0.00646372	0.00766595	0.00754123	0.0076189	0.00697413	0.00778619
6	0.00107737	0.00304114	0.00598311	0.00498474	0.00528512	0.00638661	0.00627796	0.00638551	0.00761321	0.00724283	0.00672403	0.00718697	0.00647229	0.00763546	0.00676788	0.00721919	0.00737324
7	0.00120401	0.00265069	0.00552433	0.00925054	0.0119775	0.0110395	0.0106043	0.0127602	0.0123684	0.0122793	0.0126708	0.0127167	0.0127161	0.0119971	0.0129194	0.0117371	0.0120575
8	0.0014726	0.00368007	0.00863516	0.0139993	0.015992	0.0173978	0.016365	0.0185756	0.0180719	0.018614	0.0166965	0.0168371	0.0164282	0.0163449	0.0169425	0.0167506	0.0166957
9	0.000857692	0.00289865	0.0076492	0.0119135	0.0162953	0.0191789	0.0177489	0.0199268	0.0204215	0.0166371	0.0186461	0.0170869	0.0175566	0.0172804	0.0176307	0.0175026	0.0171417
10	0.00149082	0.00209441	0.00472548	0.00574969	0.00839212	0.00556527	0.00662364	0.0108437	0.00791522	0.0110138	0.0131089	0.0122475	0.0129321	0.0121024	0.0113259	0.00943836	0.00997217
11	0.000913037	0.00180801	0.00412608	0.00536728	0.00707099	0.00745276	0.00662396	0.00637916	0.00721167	0.00659689	0.00652877	0.00722036	0.00881727	0.00567825	0.0053393	0.00376998	0.00442318
12	0.00150333	0.00325518	0.00772565	0.010808	0.0134456	0.0149106	0.0122176	0.0149742	0.0143936	0.0126423	0.013088	0.0132103	0.0132311	0.0129592	0.0132668	0.0116017	0.0118414
13	0.00143324	0.00317742	0.00769569	0.0136055	0.0169838	0.0194317	0.0172481	0.0178671	0.0182575	0.0164536	0.0165907	0.0176266	0.0185859	0.0172593	0.0172935	0.0168406	0.0161741
14	0.000681842	0.0017221	0.00397275	0.00804195	0.00828558	0.00684672	0.00732475	0.00711174	0.00783745	0.00803904	0.0105185	0.0108435	0.0125516	0.0101121	0.0104776	0.00853734	0.0087372

## Sheet: Fig 2(C)- S.cerevisiae Mean&SD
Mean OD measurment
Time(Sec)	0	10797	21596	32397	43167	53997	64797	75599	86396	97196	107998	118797	129595	140367	151198	161996	172796	183598	194397	205167	215995	226767	237597	248397	259197	269967	280767	291597	302366	313196	323997
Strains
anc	0.0482489	0.045783	0.0609239	0.0930659	0.163448	0.24471	0.380103	0.572767	0.751819	0.797264	0.81757	0.8411	0.871803	0.927992	0.971451	1.03791	1.11164	1.1929	1.24046	1.30232	1.34397	1.39028	1.40092	1.42097	1.41776	1.41985	1.44118	1.42354	1.42161	1.43434	1.41364
15	0.0213705	0.0292898	0.0465023	0.0775761	0.147055	0.222339	0.368153	0.552816	0.701192	0.72077	0.741814	0.770053	0.813947	0.89157	0.968061	1.05944	1.14604	1.21426	1.2704	1.44181	1.33549	1.39364	1.33979	1.34699	1.34715	1.36985	1.364	1.34849	1.35042	1.33811	1.33453
16	0.037525	0.0433352	0.0647023	0.105422	0.189718	0.305348	0.48879	0.699507	0.817192	0.84738	0.877177	0.920663	0.985947	1.07127	1.15476	1.23048	1.30243	1.35411	1.40309	1.55132	1.45431	1.50238	1.4503	1.45651	1.45295	1.47467	1.4643	1.44873	1.4569	1.43459	1.43384
17	0.0671614	0.074308	0.117611	0.209667	0.396382	0.64472	0.955263	1.04596	1.16313	1.30885	1.43719	1.53987	1.63128	1.72435	1.77407	1.83292	1.877	1.90016	1.91026	2.08104	1.9126	1.99084	1.90313	1.90726	1.89904	1.92629	1.92029	1.89429	1.90008	1.8801	1.87762
18	0.0236068	0.0288898	0.0422568	0.0665125	0.110382	0.176939	0.289553	0.447707	0.651656	0.780843	0.807359	0.837372	0.873119	0.941134	1.01288	1.11219	1.21881	1.31888	1.40521	1.55968	1.46901	1.52427	1.47432	1.48196	1.48013	1.49944	1.49255	1.47729	1.48521	1.46597	1.46557
19	0.0494307	0.063992	0.0964148	0.150611	0.246739	0.352956	0.514558	0.732803	0.815019	0.850755	0.90488	0.985182	1.08457	1.20274	1.28804	1.3904	1.48066	1.58025	1.6009	1.63531	1.65612	1.68444	1.67563	1.67602	1.67124	1.6677	1.68059	1.6599	1.65593	1.66019	1.64628
20	0.019467	0.027483	0.0458511	0.0790477	0.133257	0.246983	0.40984	0.618476	0.698119	0.710973	0.729716	0.759055	0.801394	0.882592	0.949087	1.03356	1.11607	1.17944	1.23051	1.2623	1.2952	1.34676	1.3576	1.37183	1.37794	1.38366	1.40838	1.39039	1.39193	1.40513	1.3952
21	0.0146216	0.0176375	0.0231693	0.0313295	0.0471568	0.0599011	0.0822489	0.114203	0.153983	0.206564	0.272316	0.3492	0.448076	0.57831	0.627524	0.633584	0.639855	0.652036	0.636651	0.637734	0.639836	0.650926	0.639361	0.644587	0.64368	0.646024	0.66268	0.650844	0.650256	0.657973	0.649135
22	0.0155125	0.0200557	0.0306511	0.0482659	0.0815205	0.127819	0.206403	0.327222	0.475347	0.640764	0.705343	0.716282	0.716858	0.729228	0.71936	0.718093	0.723682	0.729518	0.721169	0.72507	0.721936	0.729662	0.724225	0.727333	0.725352	0.724387	0.73238	0.725008	0.725392	0.730755	0.726326
23	0.032017	0.0390489	0.0569102	0.0900318	0.15338	0.262411	0.425451	0.631491	0.782032	0.826155	0.844333	0.890485	0.971444	1.05216	1.12932	1.21063	1.26729	1.36491	1.3757	1.42577	1.43629	1.44656	1.47863	1.46455	1.47813	1.47139	1.48363	1.45562	1.45417	1.4492	1.45503
24	0.0303534	0.0389852	0.0573284	0.0902136	0.14878	0.248884	0.395433	0.585955	0.763868	0.783764	0.805842	0.825994	0.860508	0.909381	0.968591	1.03704	1.11857	1.202	1.2616	1.33066	1.37166	1.39846	1.43017	1.4298	1.44469	1.43707	1.4481	1.42517	1.42754	1.424	1.43552
25	0.0221352	0.025867	0.0345466	0.0494682	0.074225	0.111911	0.164669	0.231855	0.315714	0.439473	0.552051	0.69214	0.777162	0.810981	0.839736	0.881705	0.907223	0.976337	0.979301	1.01675	1.05136	1.06612	1.10614	1.11613	1.12509	1.13668	1.13669	1.12581	1.13639	1.13146	1.13583
26	0.0386989	0.0519034	0.0785375	0.130059	0.241461	0.44092	0.702042	0.837845	0.869905	0.9111	0.962933	1.02269	1.08097	1.13644	1.17725	1.2194	1.25204	1.3084	1.32529	1.36839	1.39061	1.41512	1.44294	1.43726	1.44964	1.44742	1.45354	1.44047	1.43927	1.43651	1.44185
27	0.0178795	0.0210307	0.0283625	0.0378898	0.0513273	0.072808	0.100765	0.138909	0.19218	0.258065	0.332749	0.437511	0.556082	0.644766	0.644401	0.633634	0.595627	0.593228	0.5872	0.590199	0.567897	0.554106	0.549599	0.54586	0.543683	0.541841	0.542433	0.536889	0.544328	0.532902	0.536335
28	0.0409614	0.0500761	0.072817	0.112226	0.182418	0.306544	0.478028	0.686891	0.80668	0.836774	0.865267	0.906811	0.965955	1.02189	1.0919	1.14755	1.18962	1.25062	1.29929	1.33959	1.35252	1.37043	1.38085	1.39101	1.40538	1.4115	1.41543	1.4185	1.43336	1.41619	1.41665
29	0.0176068	0.0208852	0.0299261	0.0426534	0.0613	0.0942261	0.142365	0.212736	0.314452	0.435038	0.579922	0.715902	0.721173	0.714111	0.708037	0.693589	0.651982	0.650474	0.644855	0.647753	0.62426	0.611533	0.607553	0.598951	0.592019	0.584105	0.58306	0.576943	0.584574	0.571475	0.575153
30	0.037025	0.044558	0.067908	0.111008	0.192464	0.34009	0.54141	0.757655	0.831161	0.861074	0.903713	0.963384	1.04077	1.09635	1.14837	1.18144	1.19087	1.22615	1.25385	1.28176	1.28201	1.2861	1.29184	1.29486	1.30536	1.30638	1.30351	1.30502	1.31436	1.30565	1.30783
STD
anc	0.00297935	0.00325127	0.00391874	0.00374285	0.00318185	0.00472866	0.0102933	0.0144119	0.0143321	0.00558539	0.00711131	0.00669433	0.00722502	0.0116247	0.00985031	0.0138843	0.0199726	0.0218919	0.0277444	0.0374828	0.0503139	0.0652216	0.0759519	0.0923937	0.0948701	0.0978687	0.106878	0.108477	0.112218	0.117836	0.114957	0.00675284	0.00694565	0.00669433	0.00631559	0.00925725	0.00722502	0.00648526	0.00904755	0.0116247	0.0105786	0.0090007	0.00985031	0.0105667	0.0157192	0.0138843	0.0147998	0.0162735	0.0199726
15	0.00086529	0.00102868	0.00128537	0.00163785	0.00531514	0.00386064	0.00528951	0.00736864	0.00864018	0.00937714	0.00911409	0.00730595	0.00792003	0.0134984	0.0122867	0.0124648	0.0107778	0.0117483	0.0156062	0.0117501	0.0387772	0.0383222	0.0373258	0.0379734	0.0437007	0.0428441	0.0450122	0.0462466	0.0406534	0.0489413	0.04413	0.00914465	0.00808011	0.00730595	0.0079431	0.0166369	0.00792003	0.00928281	0.0116558	0.0134984	0.0120478	0.0120668	0.0122867	0.0124183	0.0111919	0.0124648	0.0130243	0.0112678	0.0107778
16	0.00190735	0.00189372	0.00293431	0.00369742	0.00322919	0.00714494	0.00900967	0.0106157	0.00721448	0.00703141	0.00791797	0.00910209	0.0118742	0.013045	0.0159585	0.0180775	0.0140062	0.0178628	0.0139669	0.0139806	0.0235453	0.0255849	0.0212248	0.0229376	0.0246824	0.0308158	0.0308102	0.0255337	0.0305593	0.0256693	0.0215666	0.00838898	0.00869365	0.00910209	0.0103355	0.0120554	0.0118742	0.0139691	0.0157004	0.013045	0.0166653	0.0154761	0.0159585	0.0158111	0.0149771	0.0180775	0.0166742	0.0172997	0.0140062
17	0.00239594	0.00279977	0.00480401	0.00756523	0.00774878	0.0156274	0.0099229	0.00878229	0.0103898	0.0129852	0.0145866	0.0163529	0.0181436	0.0156291	0.0206364	0.020237	0.0256683	0.0340124	0.0380361	0.0293682	0.0389447	0.03717	0.0408281	0.0412896	0.042115	0.0399343	0.0398183	0.042304	0.0427715	0.0437786	0.0436799	0.0154538	0.0186704	0.0163529	0.0194028	0.0184601	0.0181436	0.0238476	0.0167241	0.0156291	0.0201903	0.0209405	0.0206364	0.0186493	0.0192093	0.020237	0.0204309	0.0220905	0.0256683
18	0.00100082	0.00172458	0.00248146	0.00364829	0.00325202	0.00983883	0.0157261	0.0251009	0.035606	0.0229956	0.0211075	0.0224341	0.0256915	0.0210523	0.0429444	0.0489519	0.049045	0.0533688	0.0569278	0.0712015	0.0794719	0.0648176	0.0895056	0.0894327	0.0835679	0.0754788	0.0746401	0.0884414	0.0808654	0.0889025	0.0881789	0.0228693	0.0226019	0.0224341	0.0249129	0.0129336	0.0256915	0.0273037	0.0311671	0.0210523	0.0359958	0.0392624	0.0429444	0.0439919	0.0445386	0.0489519	0.0496236	0.0490167	0.049045
19	0.00351904	0.00347775	0.00348456	0.0039765	0.00456843	0.00841152	0.0132724	0.0180034	0.00798584	0.00923725	0.0115125	0.0153505	0.0182452	0.0280515	0.0262829	0.0305982	0.0334773	0.0412747	0.0670837	0.0958618	0.120816	0.139318	0.146285	0.151752	0.155068	0.156402	0.160994	0.162439	0.165966	0.168322	0.1705	0.0127913	0.00940897	0.0153505	0.0151614	0.0215066	0.0182452	0.0188632	0.0242686	0.0280515	0.0276356	0.025374	0.0262829	0.028876	0.0342512	0.0305982	0.0310451	0.0323595	0.0334773
20	0.00350068	0.0039254	0.00571861	0.00828059	0.0111483	0.0201962	0.0311745	0.0389727	0.0389985	0.0394847	0.0405016	0.04114	0.0445043	0.0458827	0.0509764	0.0535912	0.0532384	0.0510001	0.0550407	0.0603855	0.0583367	0.0516578	0.0540062	0.0531513	0.0554657	0.0568923	0.0615839	0.0567463	0.0584165	0.0572614	0.0593768	0.040585	0.0393692	0.04114	0.0425829	0.0415696	0.0445043	0.0442662	0.0461459	0.0458827	0.0458826	0.0473751	0.0509764	0.051785	0.049069	0.0535912	0.0528754	0.0502282	0.0532384
21	0.00113177	0.00136602	0.00170811	0.00271343	0.00249312	0.00470559	0.00585837	0.00708625	0.00967506	0.0136721	0.0203392	0.0244904	0.024695	0.0437821	0.00986147	0.0079218	0.0130815	0.0109982	0.00999963	0.0157366	0.0123081	0.017881	0.0231459	0.0200428	0.0156884	0.013453	0.00880742	0.00983878	0.00941677	0.00959105	0.00973438	0.0232018	0.0157824	0.0244904	0.024828	0.038739	0.024695	0.0269602	0.0367349	0.0437821	0.0390901	0.0208368	0.00986147	0.00830366	0.0199666	0.0079218	0.00830569	0.0143528	0.0130815
22	0.00158304	0.00162593	0.00283417	0.0044505	0.00580954	0.011406	0.0199199	0.0287259	0.0462982	0.0587986	0.0241359	0.0197469	0.0184838	0.0171357	0.0182982	0.0181203	0.0167356	0.0163376	0.0174087	0.0173973	0.0178392	0.0153525	0.0195434	0.0178793	0.0187857	0.0197459	0.0168222	0.0200239	0.0204568	0.0200031	0.0212661	0.0225738	0.0152494	0.0197469	0.0193024	0.017228	0.0184838	0.0142677	0.0198842	0.0171357	0.0169159	0.0132212	0.0182982	0.0183008	0.0173379	0.0181203	0.0178146	0.01407	0.0167356
23	0.00570024	0.00555127	0.0052534	0.0053777	0.00591885	0.00822147	0.0125345	0.0170616	0.00978354	0.00756404	0.0104802	0.00869415	0.0088866	0.00904555	0.0108803	0.0111396	0.0152538	0.0101902	0.0210224	0.0255812	0.0404853	0.0485457	0.0593692	0.065464	0.0650607	0.0708117	0.0734963	0.0718799	0.0722585	0.0768866	0.0716557	0.0100585	0.00933047	0.00869415	0.00841702	0.00945503	0.0088866	0.00941914	0.00902619	0.00904555	0.00965514	0.0106635	0.0108803	0.0111959	0.00903231	0.0111396	0.0142623	0.015562	0.0152538
24	0.000908245	0.00156403	0.00260786	0.00364589	0.0050759	0.00745741	0.0115527	0.0150567	0.00976697	0.00663208	0.00612427	0.00670445	0.00840147	0.0089952	0.0173464	0.0156004	0.0174764	0.0166212	0.0167931	0.0117696	0.0145767	0.0167145	0.024787	0.027214	0.0323212	0.0252341	0.0342862	0.0220978	0.0198402	0.0224833	0.0307581	0.006824	0.0077265	0.00670445	0.00697055	0.00742116	0.00840147	0.00928832	0.0087316	0.0089952	0.0134753	0.0138607	0.0173464	0.0170246	0.0159709	0.0156004	0.0182965	0.0187399	0.0174764
25	0.000690059	0.00108108	0.00113882	0.00191145	0.00368673	0.00577309	0.00844794	0.0121271	0.0185543	0.0205908	0.0253451	0.027576	0.017401	0.0253151	0.0211054	0.0222806	0.0136991	0.013421	0.0154819	0.0414791	0.0195462	0.0168295	0.0324106	0.0129721	0.0361097	0.0234524	0.0303741	0.0256753	0.02594	0.0284404	0.0347847	0.0267192	0.0285176	0.027576	0.0199829	0.0137606	0.017401	0.0201875	0.0312582	0.0253151	0.0116042	0.0215159	0.0211054	0.0113173	0.0212194	0.0222806	0.0139943	0.0188631	0.0136991
26	0.00163418	0.00308008	0.00476403	0.00807966	0.016675	0.0286013	0.0366822	0.0129945	0.015444	0.0112289	0.0213981	0.0239456	0.01553	0.0229959	0.0286211	0.0181637	0.027877	0.0242945	0.0321164	0.0269399	0.0325311	0.0333232	0.0275267	0.0320161	0.0305186	0.0314651	0.0278867	0.0343045	0.0357421	0.0358671	0.0301351	0.0211035	0.0208601	0.0239456	0.0211191	0.0227734	0.01553	0.0246285	0.0188957	0.0229959	0.0243167	0.0292191	0.0286211	0.0268225	0.0219421	0.0181637	0.0275998	0.0288557	0.027877
27	0.000999363	0.00139486	0.00149466	0.00242285	0.0025958	0.00262273	0.0031743	0.00322163	0.00326385	0.00418571	0.0106732	0.0110474	0.0212366	0.0216245	0.0164457	0.0151347	0.0122892	0.0119455	0.0119036	0.0116913	0.0118178	0.0116494	0.0120512	0.00865068	0.00881117	0.012092	0.0141494	0.0166889	0.0184751	0.0187535	0.0185084	0.0100869	0.0115337	0.0110474	0.0114495	0.0211173	0.0212366	0.0212726	0.0220717	0.0216245	0.0168273	0.0146942	0.0164457	0.0128666	0.0157403	0.0151347	0.0122405	0.0122183	0.0122892
28	0.00142848	0.00254569	0.00332426	0.00508533	0.00696661	0.0109275	0.014469	0.0185551	0.00647509	0.00584624	0.00708454	0.00773463	0.00975985	0.0144652	0.0140649	0.0141717	0.0150899	0.0134549	0.0131048	0.0107676	0.0158108	0.0200438	0.014249	0.0184123	0.0180983	0.0198939	0.0130645	0.0194144	0.0110553	0.0195812	0.0177642	0.00731949	0.00793978	0.00773463	0.00922457	0.00891065	0.00975985	0.0117828	0.0128442	0.0144652	0.0143603	0.0147422	0.0140649	0.0163053	0.0139282	0.0141717	0.014913	0.0147354	0.0150899
29	0.000967283	0.00122319	0.0013117	0.00199372	0.0034808	0.00578105	0.00769443	0.0121737	0.0175963	0.0274283	0.0358238	0.0202331	0.0258217	0.00988618	0.00540851	0.00637703	0.00604298	0.00584932	0.00467276	0.00577433	0.00466392	0.00448093	0.00366646	0.00459593	0.00483256	0.00492877	0.00453786	0.00493636	0.00572718	0.00481103	0.00554012	0.0321213	0.0277391	0.0202331	0.0169825	0.0214238	0.0258217	0.0112244	0.0111772	0.00988618	0.00975367	0.00910444	0.00540851	0.00877474	0.00674603	0.00637703	0.00706448	0.0065553	0.00604298
30	0.00180444	0.00200617	0.00387953	0.00713994	0.0129993	0.0237406	0.0337091	0.0399338	0.018678	0.0229944	0.026916	0.0340645	0.0393912	0.0390784	0.032727	0.0309814	0.0441279	0.0416445	0.0422488	0.0393273	0.0440281	0.0471415	0.0527055	0.0545224	0.0490033	0.0496161	0.0573608	0.0581898	0.0580591	0.0614189	0.0619966	0.0288972	0.0316473	0.0340645	0.0328182	0.0318883	0.0393912	0.0370646	0.0378266	0.0390784	0.038964	0.0403163	0.032727	0.0411125	0.0300938	0.0309814	0.0435762	0.0432051	0.0441279
[truncated: 43 more columns]

## Sheet: Fig2(D-G) - Growth parameters
Growth parameters as obtained from Curveball														log2(Evol/Anc) per strain
														Data for figure 2(D-G)
	Evoltant			Ancestor
strain	1/lag	Growth rate	yield	1/lag	Growth rate	yield								strain	1/lag	Growth rate	yield
E. coli														E. coli
1	0.509317	0.496795	1.00149	0.0936768	0.448971	0.941201								1	2.4428	0.146028	0.0895777
2	0.379661	0.493426	1.0095	0.0940125	0.443762	0.94543								2	2.01379	0.153048	0.0945923
3	0.733166	0.578644	0.993622	0.0958566	0.437103	0.944767								3	2.93519	0.404703	0.0727377
4	0.696818	0.61957	0.973988	0.0972765	0.43772	0.938737								4	2.84062	0.50126	0.0531836
5	0.576486	0.451276	1.01667	0.0966923	0.428691	0.877559								5	2.57581	0.0740717	0.21228
6	0.819265	0.585674	1.01491	0.0938365	0.443487	0.930422								6	3.12611	0.401207	0.125396
7	0.648571	0.554359	1.06629	0.0960142	0.436907	0.927966								7	2.75594	0.343495	0.200451
8	0.813353	0.587124	0.984763	0.0925212	0.458263	0.926254								8	3.13602	0.35749	0.0883688
9	0.607865	0.524834	0.982761	0.0951178	0.437587	0.914654		mean Ancestor parameters						9	2.67596	0.26229	0.103616
10	0.851903	0.557252	0.983443	0.0976168	0.438929	0.956821		1/lag	Growth rate	yield				10	3.12549	0.344343	0.0395935
11	0.677561	0.526454	0.945273	0.0981233	0.427289	0.951707		0.0956386	0.437518	0.931219				11	2.78768	0.301093	-0.0097867
12	0.838062	0.567073	0.988225	0.0934261	0.432111	0.948925		SD Ancestor parameters						12	3.16516	0.392135	0.0585452
13	0.564596	0.495176	0.991651	0.098625	0.425129	0.952137		1/lag	Growth rate	yield				13	2.5172	0.220041	0.0586622
14	0.60185	0.608194	0.940904	0.0961451	0.42931	0.880494		0.00191889	0.00907805	0.0250088				14	2.64612	0.50251	0.0957353
S. cerevisiae														S. cerevisiae
15	0.131782	0.148635	1.41082	0.125198	0.214706	1.21832								15	0.0739447	-0.530584	0.211636
16	0.144899	0.169395	1.49131	0.139319	0.17922	1.27549								16	0.0566573	-0.0813428	0.225534
17	0.161594	0.22354	1.96272	0.142673	0.187762	1.2652								17	0.179658	0.251625	0.633494
18	0.105227	0.142575	1.62133	0.125812	0.251054	1.0864								18	-0.257774	-0.816275	0.577621
19	0.142598	0.129213	1.85981	0.142372	0.166627	1.30597								19	0.00229749	-0.366865	0.51004
20	0.142251	0.142696	1.35302	0.147433	0.198738	1.17736								20	-0.051622	-0.477916	0.200633
21	0.0398369	0.0900521	0.638759	0.13524	0.161513	1.33397								21	-1.76334	-0.842814	-1.06238
22	0.0646288	0.15868	0.723717	0.137874	0.20716	1.14097								22	-1.0931	-0.384626	-0.656765
23	0.131076	0.160834	1.49015	0.146247	0.168074	1.27625								23	-0.158005	-0.0635249	0.223548
24	0.144182	0.150531	1.36305	0.146228	0.169112	1.27405								24	-0.0203309	-0.167926	0.0974142
25	0.0687387	0.153725	1.02724	0.138684	0.187284	1.15481		mean Ancestor parameters						25	-1.01261	-0.284873	-0.168875
26	0.17816	0.218649	1.31922	0.139803	0.223126	1.0844		1/lag	Growth rate	yield				26	0.349776	-0.0292383	0.282788
27	0.0432448	0.096387	0.691174	0.139966	0.172553	1.25094		0.137258	0.195592	1.1963				27	-1.69448	-0.840132	-0.855893
28	0.149024	0.153165	1.51089	0.143459	0.20649	1.14078		SD Ancestor parameters						28	0.0549054	-0.430987	0.405376
29	0.0540375	0.128853	0.74906	0.132109	0.221981	1.10442		1/lag	Growth rate	yield				29	-1.2897	-0.784707	-0.560139
30	0.148606	0.195351	1.39093	0.113716	0.214072	1.05149		0.00909374	0.0256746	0.0894948				30	0.386059	-0.132029	0.403614
