# Supplementary material for: Evolthon: A community endeavor to evolve lab evolution
Source: PLoS Biol. 2019 Mar 29;17(3):e3000182. doi: 10.1371/journal.pbio.3000182 (PMC6440615; doi:10.1371/journal.pbio.3000182)
Supplement: S2 Data — Read counts for all pooled competition experiment (shown in Fig 4, S2 Fig, and S4 Fig), including all repetitions are found in this Excel file. Each figure data are found in a different sheet. (XLSX) [file pbio.3000182.s011.xlsx]

## Sheet: Fig4A
READ COUNTS																FREQUENCIES																AVERAGE PER TIME POINT							SD PER TIME POINT
organism		coli														organism		coli														organism		coli					organism
condition		challenge (20deg C)														condition		challenge (20deg C)														condition		challenge (20deg C)					condition		challenge (20deg C)
generation		anc	g21				g42				g63					generation		anc	g21				g42				g63					generation		anc	g21	g42	g63		generation		g21	g42	g63
file name		1	2	3	4	5	6	7	8	9	10	11	12	13		file name		1	2	3	4	5	6	7	8	9	10	11	12	13		file name		1	2	6	10		file name		2	6	10
	*	18304	14227	14874	12048	85490	19520	17463	25929	25929	12953	13272	30107	13394			*	0.0145022	0.01168	0.0113017	0.0113969	0.0616932	0.0136706	0.0117073	0.0168873	0.0168873	0.0112646	0.00999648	0.0214092	0.0101889			*	0.0145022	0.024018	0.0147881	0.0132148			*	0.0251174	0.00255302	0.00549135
	EB22.3	69847	17950	18456	13806	20956	3430	2891	3534	3534	252	209	163	271			EB22.3	0.0553396	0.0147364	0.0140235	0.0130598	0.0151227	0.00240216	0.00193814	0.00230166	0.00230166	0.000219153	0.000157419	0.00011591	0.00020615			EB22.3	0.0553396	0.0142356	0.00223591	0.000174658			EB22.3	0.000906511	0.000204086	4.73289e-05
	EB24.2	101955	124414	132236	98677	138187	81801	82106	94250	94250	27402	29083	27599	39763			EB24.2	0.0807787	0.10214	0.100477	0.0933439	0.0997217	0.0572884	0.0550442	0.0613842	0.0613842	0.0238302	0.0219053	0.0196257	0.0302478			EB24.2	0.0807787	0.0989208	0.0587752	0.0239023			EB24.2	0.00385275	0.00314877	0.0045661
	EB25.2	95825	38312	39854	31228	45216	8800	9609	9869	9869	968	995	926	1493			EB25.2	0.0759219	0.0314531	0.0302824	0.0295402	0.0326298	0.00616298	0.00644192	0.00642759	0.00642759	0.000841824	0.000749435	0.000658481	0.00113573			EB25.2	0.0759219	0.0309764	0.00636502	0.000846367			EB25.2	0.00135464	0.000134863	0.00020692
	EB26.1	96075	58184	66615	55172	65778	30299	28368	31587	31587	7268	8799	8092	7720			EB26.1	0.07612	0.0477674	0.0506162	0.0521902	0.0474682	0.0212196	0.019018	0.0205723	0.0205723	0.00632064	0.00662741	0.00575424	0.00587262			EB26.1	0.07612	0.0495105	0.0203456	0.00614373			EB26.1	0.00228126	0.000936135	0.000404329
	EB27.2	75931	30424	32149	23646	36682	6963	7414	7946	7946	889	911	848	1372			EB27.2	0.0601599	0.0249772	0.0244278	0.022368	0.0264713	0.00487646	0.00497038	0.00517516	0.00517516	0.000773121	0.000686166	0.000603015	0.00104368			EB27.2	0.0601599	0.0245611	0.00504929	0.000776497			EB27.2	0.00169798	0.000150315	0.000191186
	EB28.1	63995	91111	99069	79921	98381	104325	116347	123124	123124	42540	46791	47182	40896			EB28.1	0.0507031	0.0747995	0.0752758	0.0756016	0.0709959	0.0730628	0.0779995	0.0801896	0.0801896	0.036995	0.035243	0.0335512	0.0311097			EB28.1	0.0507031	0.0741682	0.0778604	0.0342247			EB28.1	0.00214034	0.00336086	0.00250789
	EB30.2	279789	599647	655755	539023	626720	1083103	1134145	1133142	1133142	1038648	1206647	1272187	1185979			EB30.2	0.221676	0.492293	0.498264	0.509891	0.452268	0.758539	0.760336	0.738005	0.738005	0.903263	0.908848	0.904655	0.902177			EB30.2	0.221676	0.488179	0.748721	0.904736			EB30.2	0.0250309	0.0123955	0.00292273
	EB34.2	12	11	5	4	7	1	6	2	2	2	NaN	1	2			EB34.2	9.50757e-06	9.03069e-06	3.79916e-06	3.78382e-06	5.0515e-06	7.00338e-07	4.02243e-06	1.30258e-06	1.30258e-06	1.73931e-06	NaN	7.11103e-07	1.52141e-06			EB34.2	9.50757e-06	5.41629e-06	1.83198e-06	1.32394e-06			EB34.2	2.48173e-06	1.48764e-06	5.41798e-07
	EB36.2	92604	42254	44936	34966	49146	10602	9362	12164	12164	1202	1274	1204	1900			EB36.2	0.0733699	0.0346893	0.0341438	0.0330762	0.0354659	0.00742499	0.00627633	0.0079223	0.0079223	0.00104532	0.000959578	0.000856167	0.00144534			EB36.2	0.0733699	0.0343438	0.00738648	0.0010766			EB36.2	0.00100418	0.000776346	0.0002577
	EB37.2	72739	49227	51653	42049	52237	17245	17052	20781	20781	2380	2689	2233	3017			EB37.2	0.0576309	0.040414	0.0392476	0.0397764	0.0376965	0.0120773	0.0114317	0.0135345	0.0135345	0.00206977	0.00202536	0.00158789	0.00229504			EB37.2	0.0576309	0.0392836	0.0126445	0.00199452			EB37.2	0.00116059	0.00106091	0.000295676
	EB38.2	73687	60352	64493	49553	65774	27240	29708	33118	33118	7922	8206	7917	9092			EB38.2	0.058382	0.0495473	0.0490039	0.0468749	0.0474653	0.0190772	0.0199164	0.0215695	0.0215695	0.00688939	0.00618077	0.0056298	0.00691631			EB38.2	0.058382	0.0482228	0.0205331	0.00640407			EB38.2	0.00125897	0.00124472	0.000618408
	EB39.1	58407	13923	14152	10235	15892	1688	1737	1988	1988	99	96	95	176			EB39.1	0.0462757	0.0114304	0.0107531	0.00968184	0.0114683	0.00118217	0.00116449	0.00129477	0.00129477	8.60956e-05	7.23073e-05	6.75547e-05	0.000133884			EB39.1	0.0462757	0.0108334	0.00123405	8.99603e-05			EB39.1	0.000835083	7.04808e-05	3.03196e-05
	EB40.2	66569	15065	14864	11323	15074	2634	2968	3351	3351	501	543	406	614			EB40.2	0.0527425	0.0123679	0.0112941	0.010711	0.010878	0.00184469	0.00198976	0.00218248	0.00218248	0.000435696	0.000408988	0.000288708	0.000467071			EB40.2	0.0527425	0.0113128	0.00204985	0.000400116			EB40.2	0.000744937	0.000164195	7.79733e-05
	EB41.2	96413	62968	66969	55483	70187	30230	32461	34627	34627	6858	8152	7307	8885			EB41.2	0.0763878	0.0516949	0.0508852	0.0524844	0.0506499	0.0211712	0.021762	0.0225523	0.0225523	0.00596408	0.00614009	0.00519603	0.00675884			EB41.2	0.0763878	0.0514286	0.0220094	0.00601476			EB41.2	0.000834094	0.000671593	0.000643496
organism		yeast														organism		yeast														organism		yeast					organism
condition		challenge (15deg C)														condition		challenge (15deg C)														condition		challenge (15deg C)					condition		challenge (15deg C)
generation		anc	g21				g42				g63					generation		anc	g21				g42				g63					generation		anc	g21	g42	g63		generation		g21	g42	g63
file name		14	15	16	17	18	19	20	21	22	23	24	25	26		file name		14	15	16	17	18	19	20	21	22	23	24	25	26		file name		14	15	19	23		file name		15	19	23
	*	54807	23912	14073	10897	11924	8893	9121	9117	9223	76548	8586	10996	34942			*	0.0399897	0.0164957	0.01246	0.00759018	0.00876754	0.00637527	0.00673989	0.00717192	0.00691998	0.0635387	0.00684595	0.00719456	0.0228296			*	0.0399897	0.0113284	0.00680177	0.0251022			*	0.00402137	0.000335019	0.0266865
	EY1.1	181119	37615	29373	33634	36440	7975	7350	8215	9372	3564	2505	2743	4191			EY1.1	0.132153	0.0259488	0.0260064	0.0234274	0.0267938	0.00571717	0.00543122	0.00646236	0.00703178	0.0029583	0.00199733	0.00179472	0.00273822			EY1.1	0.132153	0.0255441	0.00616063	0.00237214			EY1.1	0.00146284	0.000725402	0.000563176
	EY11.2	86654	2030	1196	1268	1805	102	72	196	202		11	52	11			EY11.2	0.0632268	0.0014004	0.00105892	0.000883211	0.00132719	7.31224e-05	5.32038e-05	0.000154184	0.00015156	0	8.77072e-06	3.4023e-05	7.18694e-06			EY11.2	0.0632268	0.00116743	0.000108018	1.24952e-05			EY11.2	0.000239689	5.24388e-05	1.48507e-05
	EY13.2						4	4	7	10	22		13	25			EY13.2	0	0	0	0	0	2.86755e-06	2.95577e-06	5.50657e-06	7.50296e-06	1.82611e-05	0	8.50576e-06	1.6334e-05			EY13.2	0	0	4.70821e-06	1.07752e-05			EY13.2	0	2.22913e-06	8.33054e-06
	EY15.2		35	28	15	4	8	10	32	33	56	18	20	7			EY15.2	0	2.41448e-05	2.47908e-05	1.04481e-05	2.94114e-06	5.73509e-06	7.38942e-06	2.51729e-05	2.47598e-05	4.64828e-05	1.43521e-05	1.30858e-05	4.57351e-06			EY15.2	0	1.55812e-05	1.57643e-05	1.96236e-05			EY15.2	1.07125e-05	1.06484e-05	1.84251e-05
	EY20.1	1	31	47	9	4	4	5	32	39	53	24	32	7			EY20.1	7.29646e-07	2.13854e-05	4.16131e-05	6.26885e-06	2.94114e-06	2.86755e-06	3.69471e-06	2.51729e-05	2.92616e-05	4.39927e-05	1.91361e-05	2.09373e-05	4.57351e-06			EY20.1	7.29646e-07	1.80521e-05	1.52492e-05	2.21599e-05			EY20.1	1.76392e-05	1.39241e-05	1.62951e-05
	EY44.1	108390	76617	61576	73141	79410	40438	41330	37528	45615	22844	23673	27448	34787			EY44.1	0.0790864	0.0528544	0.0545185	0.0509456	0.058389	0.0289895	0.0305405	0.0295215	0.0342248	0.0189617	0.0188754	0.0179589	0.0227284			EY44.1	0.0790864	0.0541769	0.0308191	0.0196311			EY44.1	0.00316486	0.0023599	0.00211412
	EY45.2	52466	19876	13541	18721	23966	8622	9499	8963	10023	4565	4463	5138	7964			EY45.2	0.0382816	0.0137115	0.011989	0.0130399	0.0176218	0.006181	0.00701921	0.00705077	0.00752022	0.00378918	0.00355852	0.00336174	0.00520334			EY45.2	0.0382816	0.0140906	0.0069428	0.0039782			EY45.2	0.00245859	0.000557152	0.000835237
	EY46.1			9	12				3		27	5	5	8			EY46.1	0	0	7.96847e-06	8.35847e-06	0	0	0	2.35996e-06	0	2.24114e-05	3.98669e-06	3.27145e-06	5.22687e-06			EY46.1	0	4.08173e-06	5.8999e-07	8.72409e-06			EY46.1	4.71587e-06	1.17998e-06	9.16054e-06
	EY47.5	125523	336828	276806	324355	351391	169035	177015	152186	169788	77014	79829	91656	112430			EY47.5	0.0915874	0.232361	0.24508	0.225926	0.258373	0.121179	0.130804	0.119718	0.127391	0.0639255	0.0636507	0.0599695	0.0734571			EY47.5	0.0915874	0.240435	0.124773	0.0652507			EY47.5	0.0143647	0.00521858	0.00576053
	EY5.4	113983	63882	48309	63093	67963	29750	28556	24194	27153	12049	11186	13460	15131			EY5.4	0.0831673	0.0440691	0.0427721	0.0439467	0.0499722	0.0213274	0.0211012	0.0190323	0.0203728	0.0100013	0.00891902	0.00880673	0.00988596			EY5.4	0.0831673	0.04519	0.0204584	0.00940325			EY5.4	0.00324127	0.00103432	0.000627417
	EY50.1	67619	53984	41417	54214	54833	25926	25616	22792	29310	13514	13433	16091	19796			EY50.1	0.049338	0.037241	0.03667	0.0377622	0.0403179	0.018586	0.0189287	0.0179294	0.0219912	0.0112173	0.0107106	0.0105282	0.0129339			EY50.1	0.049338	0.0379978	0.0193588	0.0113475			EY50.1	0.00160977	0.00180322	0.00109703
	EY51.4	70704	21999	18572	21149	26490	7568	8075	7415	9369	3577	3288	3337	6307			EY51.4	0.0515889	0.015176	0.0164434	0.0147311	0.0194777	0.0054254	0.00596696	0.00583303	0.00702952	0.00296909	0.00262165	0.00218336	0.00412073			EY51.4	0.0515889	0.0164571	0.00606373	0.00297371			EY51.4	0.00214043	0.000683816	0.000829512
	EY52.1	80714	8670	6517	8469	11006	2227	2128	2043	2367	992	744	943	1673			EY52.1	0.0588927	0.00598101	0.00577006	0.00589899	0.00809255	0.00159651	0.00157247	0.00160713	0.00177595	0.00082341	0.00059322	0.000616995	0.00109307			EY52.1	0.0588927	0.00643565	0.00163801	0.000781673			EY52.1	0.001108	9.30938e-05	0.000231907
	EY53.4	207167	201944	176896	201099	170891	92502	97373	86079	121146	58866	57098	64938	72646			EY53.4	0.151159	0.139311	0.156621	0.140073	0.125654	0.0663134	0.071953	0.0677143	0.0908954	0.0488618	0.0455264	0.0424882	0.0474639			EY53.4	0.151159	0.140415	0.074219	0.0460851			EY53.4	0.0126738	0.0113731	0.00276045
	EY7.3	90732	599525	439572	624069	522761	1001816	946866	912244	898507	929725	1048813	1290495	1220429			EY7.3	0.0662023	0.413583	0.389191	0.434688	0.384378	0.718188	0.699679	0.71762	0.674146	0.771719	0.836259	0.844357	0.797377			EY7.3	0.0662023	0.40546	0.702408	0.812428			EY7.3	0.0233053	0.020709	0.0340154
	EY9.4	130648	2639	1519	1525	1129	51	266	162	650	1330	497	1009	200			EY9.4	0.0953268	0.00182052	0.0013449	0.00106222	0.000830137	3.65612e-05	0.000196559	0.000127438	0.000487693	0.00110397	0.000396277	0.000660178	0.000130672			EY9.4	0.0953268	0.00126444	0.000212063	0.000572773			EY9.4	0.000426305	0.000195085	0.000414894

## Sheet: Fig4B
READ COUNTS																		FREQUENCIES																			AVERAGE PER TIME POINT									SD PER TIME POINT
organism		coli																organism		coli																organism	coli								organism	coli
condition			regular (37deg C)				Osmotic (0.8M NaCl)				colder (8deg C)							condition			regular (37deg C)				Osmotic (0.8M NaCl)				colder (8deg C)							condition			regular (37deg C)		Osmotic (0.8M NaCl)		colder (8deg C)		condition		regular (37deg C)		Osmotic (0.8M NaCl)
generation		anc	g21		g42		g21		g42		g21							generation		anc	g21		g42		g21		g42		g21							generation		anc	g21	g42	g21	g42	g21		generation		g21	g42	g21
	*	20050	90	10836	126	27788	6936	14304	11190	14986	11576	7684							*	0.015979	0.0121245	0.0142266	0.845638	0.0436145	0.0118687	0.0144906	0.0123714	0.0119428	0.0127936	0.0128692							*	0.015979	0.0131755	0.444626	0.0131796	0.0121571	0.0128314			*	0.00148644	0.567116	0.00185401
	EB22.3	102493	140	15487	1	1684	21809	42447	8626	11803	1432	454							EB22.3	0.0816824	0.0188603	0.0203329	0.00671141	0.00264312	0.0373189	0.0430008	0.00953674	0.00940616	0.00158262	0.000760362							EB22.3	0.0816824	0.0195966	0.00467726	0.0401598	0.00947145	0.00117149			EB22.3	0.0010413	0.00287672	0.00401773
	EB24.2	95544	24	4390	4	172148	3023	6709	249	558	275	86							EB24.2	0.0761444	0.00323319	0.00576364	0.0268456	0.270194	0.00517286	0.00679653	0.00027529	0.000444687	0.000303926	0.000144033							EB24.2	0.0761444	0.00449842	0.14852	0.0059847	0.000359988	0.00022398			EB24.2	0.0017893	0.172073	0.00114811
	EB25.2	87800	6	905	0	1	10298	20933	3407	3760	728	165							EB25.2	0.0699728	0.000808299	0.00118818	0	1.56955e-06	0.0176216	0.0212061	0.00376671	0.00299646	0.000804575	0.000276343							EB25.2	0.0699728	0.000998238	7.84773e-07	0.0194139	0.00338158	0.000540459			EB25.2	0.000268615	1.10984e-06	0.00253462
	EB26.1	79407	261	47484	0	4136	23379	53665	7284	18788	3822	1427							EB26.1	0.0632839	0.035161	0.0623419	0	0.00649164	0.0400054	0.0543652	0.00805305	0.0149727	0.00422402	0.00238995							EB26.1	0.0632839	0.0487514	0.00324582	0.0471853	0.0115129	0.00330698			EB26.1	0.0192198	0.00459028	0.0101539
	EB27.2	71	0	19	0	93	23	111	51	8	12	2							EB27.2	5.65839e-05	0	2.49452e-05	0	0.000145968	3.93569e-05	0.000112448	5.63846e-05	6.37544e-06	1.32622e-05	3.34961e-06							EB27.2	5.65839e-05	1.24726e-05	7.29839e-05	7.59025e-05	3.138e-05	8.30592e-06			EB27.2	1.76389e-05	0.000103215	5.16834e-05
	EB28.1	89177	984	87152	8	107537	200151	320526	512570	747374	499867	324202							EB28.1	0.0710702	0.132561	0.114422	0.0536913	0.168784	0.342492	0.324708	0.566688	0.595604	0.552445	0.542976							EB28.1	0.0710702	0.123492	0.111238	0.3336	0.581146	0.54771			EB28.1	0.0128261	0.081383	0.0125753
	EB30.2	157216	1070	88816	4	51914	98538	144234	151449	189809	369148	256047							EB30.2	0.125294	0.144147	0.116607	0.0268456	0.0814814	0.168615	0.146116	0.167439	0.151264	0.407977	0.428829							EB30.2	0.125294	0.130377	0.0541635	0.157365	0.159352	0.418403			EB30.2	0.0194736	0.0386333	0.0159094
	EB34.2	0	0	0	0	0	1	0	0	0	0	0							EB34.2	0	0	0	0	0	1.71117e-06	0	0	0	0	0							EB34.2	0	0	0	8.55584e-07	0	0			EB34.2	0	0	1.20998e-06
	EB36.2	76938	431	56834	1	3265	12298	24098	1465	2294	933	223							EB36.2	0.0613162	0.0580628	0.0746175	0.00671141	0.00512457	0.0210439	0.0244124	0.00161968	0.00182816	0.00103114	0.000373482							EB36.2	0.0613162	0.0663401	0.00591799	0.0227282	0.00172392	0.00070231			EB36.2	0.011706	0.00112207	0.00238186
	EB37.2	67231	244	24929	0	1871	8004	15920	3198	6136	639	190							EB37.2	0.0535802	0.0328708	0.0327294	0	0.00293662	0.0136962	0.0161277	0.00353565	0.00488996	0.000706213	0.000318213							EB37.2	0.0535802	0.0328001	0.00146831	0.014912	0.0042128	0.000512213			EB37.2	0.000100022	0.0020765	0.00171934
	EB38.2	78702	1334	155619	1	83786	26375	50074	20903	29211	2362	758							EB38.2	0.0627221	0.179712	0.204313	0.00671141	0.131506	0.0451321	0.0507273	0.02311	0.0232791	0.00261045	0.0012695							EB38.2	0.0627221	0.192012	0.0691087	0.0479297	0.0231945	0.00193997			EB38.2	0.0173955	0.0882431	0.00395644
	EB39.1	162685	2071	177055	1	99146	78052	135249	54383	75761	4696	1068							EB39.1	0.129653	0.278998	0.232456	0.00671141	0.155614	0.13356	0.137014	0.0601248	0.0603762	0.00518995	0.00178869							EB39.1	0.129653	0.255727	0.0811628	0.135287	0.0602505	0.00348932			EB39.1	0.03291	0.10529	0.00244198
	EB40.2	156754	480	49579	2	79338	70882	106359	121263	135969	5370	3295							EB40.2	0.124926	0.0646639	0.0650924	0.0134228	0.124525	0.121291	0.107747	0.134066	0.108358	0.00593484	0.00551849							EB40.2	0.124926	0.0648781	0.0689737	0.114519	0.121212	0.00572666			EB40.2	0.000303014	0.0785608	0.00957732
	EB41.2	80706	288	42566	1	4420	24627	52492	8464	18359	3966	1483							EB41.2	0.0643192	0.0387983	0.055885	0.00671141	0.00693739	0.0421409	0.0531769	0.00935764	0.0146308	0.00438316	0.00248374							EB41.2	0.0643192	0.0473417	0.0068244	0.0476589	0.0119942	0.00343345			EB41.2	0.0120821	0.000159794	0.00780357
organism	yeast																	organism	yeast																	organism	yeast								organism	yeast
condition			regular (30deg C)						Osmotic (1.2M Sorbitol)					colder (8deg C)				condition			regular (30deg C)						Osmotic (1.2M Sorbitol)					colder (8deg C)				condition			regular (30deg C)		Osmotic (1.2M sorbitol)		colder (8deg C)		condition		regular (30deg C)		Osmotic (1.2M sorbitol)
generation		anc	g21			g42			g21			g42		g21				generation		anc	g21			g42			g21			g42		g21				generation		anc	g21	g42	g21	g42	g21		generation		g21	g42	g21
	*	7935	6108	3114	2668	1270	1647	1462	1435	2819	2477	1247	1343	1298	1396	1266			*	0.0499031	0.0303681	0.01618	0.0151668	0.00816641	0.00883826	0.00866807	0.0106787	0.0146255	0.0112428	0.00865948	0.00731008	0.00730613	0.00805145	0.00718542			*	0.0499031	0.0205716	0.00855758	0.0121823	0.00798478	0.00751433			*	0.00849913	0.000349283	0.00213455
	EY1.1	29953	8246	5633	7382	1356	1124	1177	2241	3100	3017	461	511	5023	6383	5395			EY1.1	0.188374	0.040998	0.0292684	0.0419644	0.00871942	0.00603169	0.00697833	0.0166766	0.0160833	0.0136938	0.0032013	0.00278142	0.0282733	0.036814	0.0306204			EY1.1	0.188374	0.0374103	0.00724315	0.0154846	0.00299136	0.0319025			EY1.1	0.00706758	0.00136329	0.00157898
	EY5.4	6601	2563	2469	2886	875	744	779	1462	2060	2020	401	424	2427	2847	2354			EY5.4	0.0415136	0.0127429	0.0128286	0.016406	0.00562647	0.00399251	0.00461862	0.0108796	0.0106876	0.00916852	0.00278464	0.00230787	0.013661	0.0164201	0.0133606			EY5.4	0.0415136	0.0139925	0.00474587	0.0102453	0.00254626	0.0144806			EY5.4	0.0020906	0.000824377	0.000937401
	EY7.3	7332	138939	141032	122668	138391	169358	151584	106542	155433	182383	135115	172770	143903	132524	140272			EY7.3	0.0461109	0.690785	0.732786	0.69733	0.889888	0.908822	0.898728	0.792841	0.806414	0.827813	0.938273	0.940404	0.809996	0.764334	0.796141			EY7.3	0.0461109	0.706967	0.899146	0.809023	0.939338	0.790157			EY7.3	0.0225981	0.00947351	0.0176314
	EY9.4	19914	564	609	722	13	15	9	942	1263	1505	29	13	7	13	21			EY9.4	0.125239	0.00280413	0.00316429	0.00410435	8.35932e-05	8.04941e-05	5.33602e-05	0.00700997	0.00655267	0.006831	0.000201383	7.07602e-05	3.94013e-05	7.49777e-05	0.00011919			EY9.4	0.125239	0.00335759	7.24825e-05	0.00679788	0.000136072	7.78562e-05			EY9.4	0.000671316	1.66327e-05	0.000230446
	EY11.2	4434	7852	7562	6877	1087	1348	1039	804	1381	1509	26	30	53	45	41			EY11.2	0.0278854	0.039039	0.0392913	0.0390936	0.00698968	0.00723374	0.00616014	0.00598303	0.00716487	0.00684916	0.000180551	0.000163293	0.000298324	0.000259538	0.000232703			EY11.2	0.0278854	0.0391413	0.00679452	0.00666569	0.000171922	0.000263522			EY11.2	0.00013271	0.000562778	0.000611908
	EY13.2	0	0	0	0	0	0	1	1	1	1	1	1	0	0	0			EY13.2	0	0	0	0	0	0	5.92891e-06	7.44158e-06	5.18818e-06	4.53887e-06	6.94425e-06	5.4431e-06	0	0	0			EY13.2	0	0	1.9763e-06	5.72288e-06	6.19367e-06	0			EY13.2	0	3.42306e-06	1.52344e-06
	EY15.2	0	1	2	1	0	0	0	0	0	0	2	0	0	0	0			EY15.2	0	4.97186e-06	1.03918e-05	5.68469e-06	0	0	0	0	0	0	1.38885e-05	0	0	0	0			EY15.2	0	7.01611e-06	0	0	6.94425e-06	0			EY15.2	2.94506e-06	0	0
	EY20.1	0	0	0	0	0	0	0	0	0	2	0	1	0	0	0			EY20.1	0	0	0	0	0	0	0	0	0	9.07775e-06	0	5.4431e-06	0	0	0			EY20.1	0	0	0	3.02592e-06	2.72155e-06	0			EY20.1	0	0	5.24104e-06
	EY44.1	8256	6367	5715	5378	2070	1874	1938	3019	3741	3754	908	1141	2633	3252	2958			EY44.1	0.0519219	0.0316558	0.0296945	0.0305723	0.0133106	0.0100564	0.0114902	0.0224661	0.019409	0.0170389	0.00630538	0.00621057	0.0148205	0.0187559	0.0167887			EY44.1	0.0519219	0.0306409	0.0116191	0.019638	0.00625798	0.0167884			EY44.1	0.00098247	0.00163093	0.00272085
	EY45.2	8074	1543	1130	1642	699	616	531	892	1419	1494	343	456	1295	1693	1056			EY45.2	0.0507773	0.00767158	0.00587135	0.00933427	0.00449474	0.00330563	0.00314825	0.00663789	0.00736202	0.00678108	0.00238188	0.00248205	0.00728925	0.0097644	0.00599353			EY45.2	0.0507773	0.00762573	0.00364954	0.006927	0.00243196	0.00768239			EY45.2	0.00173191	0.000736184	0.000383484
	EY46.1	0	0	0	0	0	0	0	0	0	0	0	0	0	0	1			EY46.1	0	0	0	0	0	0	0	0	0	0	0	0	0	0	5.67569e-06			EY46.1	0	0	0	0	0	1.8919e-06			EY46.1	0	0	0
	EY47.5	1566	5049	4539	6244	2230	2490	1938	2968	4150	4151	1154	1388	3870	4820	3694			EY47.5	0.00984856	0.0251029	0.0235841	0.0354952	0.0143395	0.013362	0.0114902	0.0220866	0.0215309	0.0188409	0.00801367	0.00755502	0.0217833	0.0277994	0.020966			EY47.5	0.00984856	0.0280608	0.0130639	0.0208195	0.00778434	0.0235162			EY47.5	0.00648307	0.00144782	0.0017359
	EY50.1	4684	3865	3476	3758	1379	1096	1214	1752	2581	2518	563	704	1746	2171	1562			EY50.1	0.0294576	0.0192162	0.0180609	0.0213631	0.00886731	0.00588144	0.0071977	0.0130377	0.0133907	0.0114289	0.00390961	0.00383194	0.00982782	0.0125213	0.00886543			EY50.1	0.0294576	0.0195467	0.00731548	0.0126191	0.00387078	0.0104048			EY50.1	0.00167571	0.00149642	0.00104574
	EY51.4	13554	1549	1235	1619	510	484	435	1179	1721	1946	316	434	2352	2974	2586			EY51.4	0.085241	0.00770141	0.00641692	0.00920352	0.00327943	0.00259728	0.00257908	0.00877363	0.00892885	0.00883265	0.00219438	0.0023623	0.0132388	0.0171526	0.0146773			EY51.4	0.085241	0.00777395	0.00281859	0.00884504	0.00227834	0.0150229			EY51.4	0.00139472	0.000399197	7.83499e-05
	EY52.1	24967	696	526	658	133	125	95	1320	1455	1562	270	301	1531	1675	1713			EY52.1	0.157017	0.00346041	0.00273304	0.00374053	0.000855223	0.000670784	0.000563247	0.00982289	0.00754879	0.00708972	0.00187495	0.00163837	0.00861763	0.00966058	0.00972246			EY52.1	0.157017	0.00331133	0.000696418	0.0081538	0.00175666	0.00933356			EY52.1	0.00052003	0.000147666	0.00146358
	EY53.4	21738	17790	15418	13408	5502	5428	6463	9823	11622	11980	3168	4202	11521	13592	13271			EY53.4	0.13671	0.0884494	0.0801102	0.0762204	0.0353792	0.0291281	0.0383186	0.0730987	0.060297	0.0543757	0.0219994	0.0228719	0.064849	0.078392	0.0753221			EY53.4	0.13671	0.0815933	0.0342753	0.0625904	0.0224356	0.0728544			EY53.4	0.00624796	0.0046936	0.00956987
[truncated: 2 more columns]

## Sheet: FigS2 - comp in different labs
READ COUNTS														FREQUENCIES														AVERAGE PER TIME POINT							SD PER TIME POINT
organism		coli												organism		coli												organism		coli					organism		coli
condition		challenge (20deg C)												condition		challenge (20deg C)												condition		challenge (20deg C)					condition		challenge (20deg C)
		Anc1		g21			g42			g63						Anc1		g21			g42			g63				generation		anc	g21	g42	g63		generation		anc	g21	g42	g63
	EB22.3	0	0	0	0	0	0	0	0	0	0	0			EB22.3	0	0	0	0	0	0	0	0	0	0	0			EB22.3	0	0	0	0			EB22.3	0	0	0	0
	EB24.2	18319	14760	11741	13451	9280	6439	4588	5581	1676	1341	1426			EB24.2	0.069521	0.0749105	0.0612752	0.0512806	0.0479807	0.0251375	0.0221906	0.0199886	0.00664771	0.00681382	0.00640836			EB24.2	0.0722158	0.0535122	0.0224389	0.00662329			EB24.2	0.00381097	0.00692247	0.00258342	0.00020383
	EB25.2	21292	16398	5241	6504	4349	662	478	574	49	34	38			EB25.2	0.0808036	0.0832238	0.0273523	0.0247958	0.0224858	0.00258441	0.00231193	0.00205581	0.000194354	0.000172759	0.00017077			EB25.2	0.0820137	0.024878	0.00231738	0.000179294			EB25.2	0.00171131	0.00243429	0.000264345	1.30802e-05
	EB26.1	18791	13928	13148	16931	12839	7539	5412	6735	1792	1526	1527			EB26.1	0.0713123	0.0706879	0.0686182	0.0645477	0.066382	0.0294319	0.026176	0.0241217	0.00710781	0.00775383	0.00686224			EB26.1	0.0710001	0.066516	0.0265765	0.00724129			EB26.1	0.00044147	0.00203853	0.00267763	0.000460537
	EB27.2	22037	15905	5108	6443	4499	877	656	751	96	66	79			EB27.2	0.0836309	0.0807217	0.0266582	0.0245633	0.0232613	0.00342376	0.00317285	0.00268974	0.000380776	0.000335356	0.000355021			EB27.2	0.0821763	0.0248276	0.00309545	0.000357051			EB27.2	0.00205713	0.00171377	0.000373081	2.27779e-05
	EB28.1	16947	12865	30927	45509	35303	47867	39106	54996	32459	25132	31052			EB28.1	0.0643143	0.065293	0.161405	0.173498	0.182528	0.18687	0.189143	0.196971	0.128746	0.127699	0.139546			EB28.1	0.0648036	0.172477	0.190995	0.131997			EB28.1	0.000692052	0.0105986	0.00529878	0.00655835
	EB30.2	46576	34171	81063	112234	87354	177386	141557	193393	212780	165691	185266			EB30.2	0.176757	0.173426	0.42306	0.427881	0.45165	0.692506	0.684664	0.692646	0.843973	0.8419	0.832574			EB30.2	0.175092	0.434197	0.689939	0.839482			EB30.2	0.00235534	0.0153055	0.00456848	0.00607211
	EB34.2	0	0	2	0	0	0	0	0	0	0	0			EB34.2	0	0	1.04378e-05	0	0	0	0	0	0	0	0			EB34.2	0	3.47927e-06	0	0			EB34.2	0	6.02627e-06	0	0
	EB36.2	24960	18173	7876	9763	6889	1201	1014	1156	114	67	51			EB36.2	0.0947238	0.0922323	0.0411041	0.0372205	0.0356184	0.00468864	0.00490438	0.00414027	0.000452171	0.000340437	0.000229191			EB36.2	0.0934781	0.037981	0.00457776	0.0003406			EB36.2	0.00176171	0.00282081	0.000393938	0.00011149
	EB37.2	22692	16672	7871	12798	6784	1896	3995	4811	200	474	362			EB37.2	0.0861167	0.0846144	0.041078	0.0487911	0.0350756	0.00740188	0.0193225	0.0172308	0.000793282	0.00240846	0.00162681			EB37.2	0.0853655	0.0416482	0.0146517	0.00160952			EB37.2	0.00106226	0.00687552	0.00636506	0.000807729
	EB38.2	16032	11714	10832	15092	10247	5016	3819	4487	1123	879	928			EB38.2	0.0608418	0.0594514	0.0565312	0.0575367	0.0529804	0.0195822	0.0184712	0.0160704	0.00445428	0.00446633	0.00417037			EB38.2	0.0601466	0.0556828	0.0180413	0.00436366			EB38.2	0.000983193	0.0023937	0.00179495	0.0001675
	EB39.1	19713	14202	2473	3243	2316	204	162	138	8	8	7			EB39.1	0.0748113	0.0720786	0.0129064	0.0123636	0.0119745	0.000796405	0.00078354	0.000494253	3.17313e-05	4.06492e-05	3.14576e-05			EB39.1	0.0734449	0.0124148	0.0006914	3.46127e-05			EB39.1	0.00193233	0.000468035	0.000170855	5.22955e-06
	EB40.2	18860	14946	2305	3659	1897	321	552	552	62	61	68			EB40.2	0.0715741	0.0758545	0.0120296	0.0139496	0.00980813	0.00125317	0.00266984	0.00197701	0.000245918	0.00030995	0.000305588			EB40.2	0.0737143	0.0119291	0.00196667	0.000287152			EB40.2	0.0030267	0.00207255	0.000708393	3.57764e-05
	EB41.2	17284	13301	13024	16675	11654	6743	5415	6035	1758	1527	1718			EB41.2	0.0655932	0.0675058	0.067971	0.0635718	0.0602551	0.0263243	0.0261905	0.0216146	0.00697295	0.00775891	0.00772058			EB41.2	0.0665495	0.0639326	0.0247098	0.00748415			EB41.2	0.00135241	0.00387061	0.00268136	0.000443123
organism		yeast												organism		yeast												organism		yeast					organism		yeast
condition		challenge (15deg C)												condition		challenge (15deg C)												condition		challenge (15deg C)					condition		challenge (15deg C)
		Anc1	g21			g42										Anc1	g21			g42								generation		anc	g21	g42			generation		g21	g42
	EY1.1	26523	2978	2953	3220	658	504	795							EY1.1	0.109692	0.0121189	0.0124176	0.0127479	0.00261481	0.00217094	0.00272028							EY1.1	0.109692	0.0124282	0.00250201				EY1.1	0.000314627	0.000291527
	EY11.2	26110	5082	4957	5407	1818	1707	1997							EY11.2	0.107984	0.0206812	0.0208445	0.0214062	0.00722449	0.00735275	0.00683321							EY11.2	0.107984	0.0209773	0.00713682				EY11.2	0.000380335	0.000270637
	EY13.2	20805	190054	183341	187703	228506	213871	268035							EY13.2	0.086044	0.773423	0.770962	0.743113	0.908053	0.92123	0.917146							EY13.2	0.086044	0.7625	0.915476				EY13.2	0.016834	0.00674566
	EY15.2	22341	287	308	361	215	389	815							EY15.2	0.0923965	0.00116794	0.00129516	0.00142919	0.000854382	0.00167558	0.00278872							EY15.2	0.0923965	0.00129743	0.00177289				EY15.2	0.00013064	0.000970833
	EY20.1	17900	101	80	110	0	0	0							EY20.1	0.0740297	0.000411019	0.000336406	0.000435488	0	0	0							EY20.1	0.0740297	0.000394304	0				EY20.1	5.16126e-05	0
	EY44.1	0	0	0	0	0	0	0							EY44.1	0	0	0	0	0	0	0							EY44.1	0	0	0				EY44.1	0	0
	EY45.2	9	12	5	4	9	0	4							EY45.2	3.72216e-05	4.88339e-05	2.10254e-05	1.58359e-05	3.57648e-05	0	1.3687e-05							EY45.2	3.72216e-05	2.85651e-05	1.64839e-05				EY45.2	1.77441e-05	1.80457e-05
	EY46.1	9	12	4	7	7	2	1							EY46.1	3.72216e-05	4.88339e-05	1.68203e-05	2.77129e-05	2.78171e-05	8.61482e-06	3.42174e-06							EY46.1	3.72216e-05	3.11224e-05	1.32845e-05				EY46.1	1.62769e-05	1.28506e-05
	EY47.5	18967	6133	5851	6317	2440	2074	2559							EY47.5	0.0784425	0.0249582	0.0246039	0.0250089	0.00969624	0.00893357	0.00875623							EY47.5	0.0784425	0.024857	0.00912868				EY47.5	0.000220662	0.000499453
	EY5.4	11040	886	841	964	394	291	425							EY5.4	0.0456585	0.00360557	0.00353647	0.00381646	0.0015657	0.00125346	0.00145424							EY5.4	0.0456585	0.00365283	0.00142447				EY5.4	0.000145858	0.000158238
	EY50.1	0	0	0	0	0	0	0							EY50.1	0	0	0	0	0	0	0							EY50.1	0	0	0				EY50.1	0	0
	EY51.4	20224	14903	15503	21512	8068	5836	7049							EY51.4	0.0836411	0.0606476	0.0651912	0.0851657	0.0320612	0.0251381	0.0241198							EY51.4	0.0836411	0.0703348	0.0271064				EY51.4	0.0130432	0.00432109
	EY52.1	16517	5107	5119	5371	1907	1695	1905							EY52.1	0.0683099	0.0207829	0.0215258	0.0212637	0.00757817	0.00730106	0.00651841							EY52.1	0.0683099	0.0211908	0.00713255				EY52.1	0.00037677	0.000549606
	EY53.4	13124	916	825	862	232	198	228							EY53.4	0.0542774	0.00372765	0.00346919	0.00341264	0.000921937	0.000852867	0.000780157							EY53.4	0.0542774	0.00353649	0.000851654				EY53.4	0.000167945	7.08981e-05
	EY7.3	13810	1124	1171	1250	296	232	332							EY7.3	0.0571145	0.00457411	0.00492414	0.00494873	0.00117626	0.000999319	0.00113602							EY7.3	0.0571145	0.00481566	0.00110387				EY7.3	0.000209551	9.27505e-05
	EY9.4	34416	18136	16850	19502	7094	5359	8104							EY9.4	0.142335	0.0738043	0.0708555	0.0772081	0.0281906	0.0230834	0.0277298							EY9.4	0.142335	0.073956	0.0263346				EY9.4	0.00317904	0.00282502

## Sheet: FigS4
READ COUNTS																									FREQUENCIES
organism	coli																								organism	coli
condition			Challenge (20deg C)						regular (37deg C)						Osmotic (0.8M NaCl)						colder (8deg C)				condition			Challenge (20deg C)						regular (37deg C)						Osmotic (0.8M NaCl)						colder (8deg C)
generation		anc	g21			g42			g21			g42			g21			g42			g21				generation		anc	g21			g42			g21			g42			g21			g42			g21
	*	7400	11150	5837	7540	10160	5515	5641	8648	9144	8877	25272	10484	10480	6046	6464	12680	9933	9004	6434	25393	9812	4276			*	0.0160837	0.0194647	0.0176594	0.0177302	0.0224265	0.0146681	0.0153368	0.0170144	0.0184195	0.0196	0.0163839	0.0239136	0.017994	0.0155149	0.0155047	0.0182023	0.0109384	0.0126685	0.0118795	0.0128333	0.012088	0.0110728
	EB22.3	40994	12866	5286	8215	1941	1160	1156	34553	12086	5823	30210	52203	60705	8417	8034	19040	295	268	239	4596	1673	898			EB22.3	0.0890992	0.0224603	0.0159924	0.0193174	0.00428443	0.00308523	0.00314295	0.0679809	0.0243458	0.0128569	0.0195852	0.119073	0.10423	0.0215992	0.0192705	0.0273321	0.000324859	0.000377071	0.000441279	0.00232276	0.00206106	0.00232539
	EB24.2	52643	46137	28579	33961	46754	35731	38724	2786	2822	1093	504744	900	1088	1175	893	2052	111	35	41	2630	1023	648			EB24.2	0.114418	0.0805418	0.0864636	0.0798586	0.103202	0.095033	0.105283	0.00548128	0.00568458	0.00241329	0.327226	0.00205287	0.00186808	0.00301521	0.00214197	0.00294567	0.000122235	4.92443e-05	7.57006e-05	0.00132917	0.00126029	0.00167801
	EB25.2	44307	50470	23534	36148	13247	7958	9085	516	2165	1529	0	0	0	10853	13119	26485	932	899	803	3906	1415	848			EB25.2	0.0962999	0.088106	0.0712004	0.0850013	0.0292405	0.0211657	0.0247005	0.0010152	0.00436113	0.00337595	0	0	0	0.0278503	0.0314675	0.0380195	0.00102634	0.00126488	0.00148262	0.00197404	0.00174322	0.00219591
	EB26.1	37340	49657	22512	30442	37825	21680	27338	58410	81114	60729	13180	15506	25474	12276	22978	43028	709	707	569	24049	9564	4963			EB26.1	0.0811573	0.0866867	0.0681084	0.0715838	0.0834923	0.0576619	0.074327	0.114918	0.163394	0.134087	0.0085446	0.0353686	0.0437386	0.0315019	0.0551155	0.0617672	0.000780764	0.000994735	0.00105058	0.0121541	0.0117824	0.0128518
	EB27.2	33370	23448	11253	17552	4604	3040	3352	27947	19636	16766	89942	26281	39581	18796	21497	44656	3764	3470	2792	4872	1923	938			EB27.2	0.0725287	0.0409334	0.0340451	0.0412732	0.0101625	0.00808543	0.00911348	0.054984	0.0395543	0.0370185	0.0583095	0.059946	0.0679601	0.0482331	0.0515632	0.0641042	0.00414499	0.00488222	0.00515503	0.00246225	0.00236905	0.00242897
	EB28.1	30430	157660	121179	139682	218259	216017	198353	126438	118121	111025	291550	120463	148361	207118	189735	285333	646605	491445	379403	1851265	762081	360823			EB28.1	0.0661387	0.275229	0.366618	0.328459	0.48177	0.574536	0.539286	0.248759	0.23794	0.245138	0.189012	0.274772	0.254734	0.531493	0.455103	0.409599	0.712053	0.691453	0.700513	0.935606	0.938851	0.934358
	EB34.2	2	8	4	4	0	2	0	9	13	4	2	5	11	3	5	9	0	1	1	5	0	2			EB34.2	4.34694e-06	1.39657e-05	1.21017e-05	9.40592e-06	0	5.31936e-06	0	1.77069e-05	2.61869e-05	8.8318e-06	1.2966e-06	1.14048e-05	1.88869e-05	7.69841e-06	1.19931e-05	1.29196e-05	0	1.40698e-06	1.84636e-06	2.52694e-06	0	5.17904e-06
	EB36.2	32719	38902	21300	30177	10408	7428	8279	24093	32142	67521	7530	7498	36050	10592	14828	22200	177	180	120	4282	1555	855			EB36.2	0.0711137	0.0679116	0.0644416	0.0709606	0.0229739	0.0197561	0.0225091	0.0474015	0.0647462	0.149083	0.0048817	0.0171027	0.0618974	0.0271805	0.0355668	0.0318683	0.000194916	0.000253256	0.000221563	0.00216407	0.00191569	0.00221404
	EB37.2	42293	18201	6526	8216	6697	3084	3428	2241	5338	18329	3364	5637	32296	2385	2844	7564	80	76	85	3772	1285	730			EB37.2	0.0919225	0.0317737	0.0197439	0.0193198	0.0147825	0.00820245	0.00932011	0.00440903	0.0107528	0.0404695	0.00218088	0.0128578	0.0554519	0.00612023	0.00682168	0.0108582	8.80975e-05	0.000106931	0.00015694	0.00190632	0.00158306	0.00189035
	EB38.2	32513	73090	42434	48688	57080	44844	40244	96301	51379	54427	366060	114364	109933	22350	32692	52015	11294	15178	10459	12980	4793	2493			EB38.2	0.070666	0.127594	0.128381	0.114489	0.125994	0.119271	0.109416	0.189466	0.103497	0.120172	0.237317	0.26086	0.188754	0.0573531	0.0784158	0.0746681	0.0124372	0.0213551	0.0193111	0.00655993	0.00590477	0.00645567
	EB39.1	37312	22700	10512	17368	2917	1871	2142	44126	26863	19824	162435	49948	72147	25864	27782	60342	2374	2214	1952	5053	1759	975			EB39.1	0.0810965	0.0396276	0.0318033	0.0408405	0.00643878	0.00497626	0.00582371	0.0868152	0.0541123	0.0437704	0.105307	0.11393	0.123876	0.0663705	0.0666385	0.0866216	0.00261429	0.00311505	0.00360409	0.00255372	0.00216701	0.00252478
	EB40.2	30264	17398	8481	13340	6944	5578	5995	26630	58000	22712	33401	21239	18927	50255	52042	80857	231193	186357	138126	12989	5795	2746			EB40.2	0.0657779	0.0303719	0.0256586	0.0313687	0.0153277	0.0148357	0.0162993	0.0523929	0.116834	0.0501469	0.0216539	0.0484454	0.0324974	0.128961	0.124829	0.116071	0.254594	0.262201	0.25503	0.00656448	0.00713919	0.00711082
	EB41.2	38507	51146	23095	33931	36200	22077	24070	55577	77608	64250	14804	13883	27362	13561	23993	40355	618	908	583	22888	9039	4977			EB41.2	0.0836938	0.0892861	0.0698722	0.0797881	0.0799053	0.0587178	0.0654419	0.109344	0.156332	0.141861	0.00959744	0.0316666	0.0469802	0.0347994	0.0575501	0.0579301	0.000680553	0.00127754	0.00107643	0.0115673	0.0111357	0.012888
organism	Yeast																								organism	Yeast
condition			Challenge (15deg C)						regular (30deg C)						Osmotic (1.2M Sorbitol)						colder (8deg C)				condition			Challenge (15deg C)						regular (30deg C)						Osmotic (1.2M Sorbitol)						colder (8deg C)
generation		anc	g21			g42			g21			g42			g21			g42			g21				generation		anc	g21			g42			g21			g42			g21			g42			g21
	*	98098	5286	7350	4599	7157	4520	6394	7802	16794	20906	23378	9829	5148	19074	229588	39765	11165	9178	4488	4203	4885	3356			*	0.0616099	0.00720898	0.00771514	0.00711791	0.00682837	0.00960543	0.00834145	0.0168825	0.0240238	0.023142	0.0140076	0.0130301	0.00970537	0.0393454	0.0793129	0.0659124	0.0131889	0.0156715	0.0103063	0.00810514	0.00821626	0.00600045
	EY1.1	108361	954	598	281	1150	138	460	1981	1370	1979	6685	1644	862	260	1257	716	456	139	516	364	1800	510			EY1.1	0.0680555	0.00130105	0.000627708	0.000434906	0.0010972	0.000293263	0.000600105	0.00428663	0.00195978	0.00219066	0.00400551	0.00217941	0.0016251	0.000536322	0.00043424	0.0011868	0.000538661	0.000237344	0.00118495	0.000701944	0.00302748	0.000911869
	EY5.4	235609	11752	10818	9151	19865	7720	15578	5510	9526	12250	29863	11395	7450	8110	36001	11356	15938	5315	8055	5907	4615	2330			EY5.4	0.147973	0.0160272	0.0113554	0.0141631	0.0189529	0.0164057	0.0203227	0.0119229	0.0136269	0.0135602	0.0178933	0.0151061	0.0140453	0.0167291	0.0124368	0.0188231	0.0188271	0.00907542	0.0184976	0.0113912	0.00776213	0.00416599
	EY9.4	119074	103	317	0	12	1	0	178	188	242	3	0	2	286	616	389	3	72	308	144	1	13			EY9.4	0.0747838	0.00014047	0.000332748	0	1.1449e-05	2.1251e-06	0	0.000385169	0.000268934	0.000267883	1.79753e-06	0	3.77054e-06	0.000589955	0.000212802	0.000644786	3.54382e-06	0.000122941	0.000707293	0.000277692	1.68194e-06	2.32437e-05
	EY11.2	116337	63	42	80	136	5	3	18319	33528	36937	34635	15442	7907	52833	486592	86148	11584	11569	7841	0	6	0			EY11.2	0.0730648	8.59186e-05	4.40865e-05	0.000123817	0.000129755	1.06255e-05	3.91373e-06	0.0396399	0.0479618	0.0408876	0.0207525	0.0204711	0.0149068	0.108983	0.168097	0.142794	0.0136839	0.0197542	0.0180061	0	1.00916e-05	0
	EY13.2	0	0	0	0	0	0	0	0	0	0	0	0	0	0	0	0	0	0	0	0	0	0			EY13.2	0	0	0	0	0	0	0	0	0	0	0	0	0	0	0	0	0	0	0	0	0	0
	EY15.2	0	18	17	1	0	0	0	0	0	0	0	0	0	0	0	0	0	0	0	0	0	1			EY15.2	0	2.45482e-05	1.78445e-05	1.54771e-06	0	0	0	0	0	0	0	0	0	0	0	0	0	0	0	0	0	1.78798e-06
	EY20.1	1	11	15	0	0	0	0	0	0	1	0	0	0	0	0	0	1	0	0	0	0	1			EY20.1	6.28044e-07	1.50017e-05	1.57452e-05	0	0	0	0	0	0	1.10695e-06	0	0	0	0	0	0	1.18127e-06	0	0	0	0	1.78798e-06
	EY44.1	116672	21901	17222	12639	54250	15564	28288	24859	48635	53078	157008	70424	40125	11683	68093	19898	43756	24154	24776	2983	3389	2447			EY44.1	0.0732752	0.0298683	0.0180776	0.0195615	0.051759	0.033075	0.0369038	0.0537916	0.0695723	0.0587549	0.0940757	0.0933594	0.0756465	0.0240994	0.0235232	0.0329819	0.0516878	0.0412432	0.0568958	0.00575247	0.00570008	0.00437518
	EY45.2	92937	871	629	546	1840	554	786	276	517	1002	2172	848	772	1284	4087	649	3458	1446	459	122	38	0			EY45.2	0.0583686	0.00118786	0.000660248	0.000845048	0.00175551	0.0011773	0.0010254	0.000597228	0.000739568	0.00110917	0.00130141	0.00112417	0.00145543	0.00264861	0.00141188	0.00107575	0.00408484	0.00246906	0.00105405	0.000235267	6.39136e-05	0
	EY46.1	0	23	0	0	0	0	0	0	0	0	0	0	0	0	0	0	0	0	0	0	0	0			EY46.1	0	3.13671e-05	0	0	0	0	0	0	0	0	0	0	0	0	0	0	0	0	0	0	0	0
	EY47.5	174845	612586	832176	541443	771564	368229	566132	320653	463872	645291	1007087	469532	362248	337333	1687236	385648	570753	390817	304927	456625	550315	521091			EY47.5	0.10981	0.835437	0.873518	0.837995	0.736136	0.782522	0.738562	0.693851	0.663568	0.714307	0.603424	0.622447	0.682935	0.695843	0.582868	0.63923	0.674215	0.667324	0.700236	0.880563	0.925595	0.931699
	EY50.1	143287	30599	43814	31494	73073	37868	55274	61339	90589	106089	273537	123283	87539	29682	178403	37490	94601	59629	50664	20042	10771	13204			EY50.1	0.0899906	0.0417305	0.0459906	0.0487435	0.0697177	0.0804731	0.0721091	0.13273	0.129587	0.117436	0.163897	0.163433	0.165035	0.0612274	0.0616307	0.0621415	0.11175	0.101817	0.116345	0.0386493	0.0181161	0.0236085
	EY51.4	146071	700	1126	578	1359	810	611	499	491	749	1969	533	274	638	3355	800	2124	836	629	946	583	1			EY51.4	0.0917391	0.000954651	0.00118194	0.000894575	0.0012966	0.00172133	0.000797095	0.00107977	0.000702375	0.000829108	0.00117978	0.000706585	0.000516564	0.00131605	0.00115901	0.00132604	0.00250902	0.00142748	0.00144444	0.00182428	0.000980569	1.78798e-06
	EY52.1	124827	505	213	416	1334	292	450	146	155	108	373	294	4	170	2213	213	357	629	248	979	207	0			EY52.1	0.0783969	0.000688713	0.000223582	0.000643846	0.00127275	0.000620528	0.000587059	0.000315925	0.000221727	0.000119551	0.000223493	0.000389749	7.54108e-06	0.000350672	0.000764497	0.000353058	0.000421715	0.00107402	0.000569509	0.00188792	0.000348161	0
	EY53.4	116125	47880	38335	44889	116387	34866	92557	20573	33392	24748	132243	51108	18097	23430	197271	20229	92348	81864	32552	26245	17943	16337			EY53.4	0.0729317	0.0652982	0.0402395	0.069475	0.111043	0.0740936	0.120748	0.0445173	0.0477672	0.0273949	0.0792371	0.0677527	0.0341177	0.0483309	0.0681487	0.0335305	0.109088	0.139784	0.0747526	0.0506113	0.030179	0.0292102
[truncated: 17 more columns]
