# Supplementary material for: Evolthon: A community endeavor to evolve lab evolution
Source: PLoS Biol. 2019 Mar 29;17(3):e3000182. doi: 10.1371/journal.pbio.3000182 (PMC6440615; doi:10.1371/journal.pbio.3000182)
Supplement: S3 Data — Data for the two simulations (shown in S3 Fig and S5 Fig) are found in this file in different sheets. (XLSX) [file pbio.3000182.s012.xlsx]

## Sheet: FigS3
NUMBER OF CELLS
	coli
	Days in in silico competition
strain	1	2	3	4	5	6	7	8	9	10	11
1	100000	39720.7	21306	10611.1	4994.44	2315.44	1048.47	470.811	208.513	94.2114	42.6311
2	100000	40430.7	22057.9	10908.6	5197.66	2379.07	1109.53	493.2	223.6	99.7777	44.3582
3	100000	72315.1	72903.4	66785.9	59328.6	50334	42724	35805.7	30372.6	25285.2	20946
4	100000	89309.9	117103	140626	160758	174242	193305	210512	228061	242951	258607
5	100000	29787.1	11542.9	4235.39	1441.72	487.955	163.437	54.0242	17.84	5.81729	1.92157
6	100000	87632.5	107206	119298	122089	118946	119325	117263	111668	108246	104085
7	100000	136656	211918	270795	321378	358594	389052	401875	411908	427392	440363
8	100000	72766.5	75519.1	71574.7	65772.9	58274.9	52697.2	45441.3	39700.5	34401.5	29485.6
9	100000	45526	28179.3	16193.9	9142.55	4895.11	2582.13	1378.79	721.127	383.792	199.037
10	100000	59188.2	48897.4	35858.4	25330.5	17876.8	12600.2	8634.81	5927.61	4041.2	2729.91
11	100000	39891.2	21967.8	11296.1	5573.64	2709.49	1299.33	622.685	293.756	140.025	66.3528
12	100000	64468.6	58048.6	47989.4	37130.5	28376	21894.1	16485.6	12382.3	9192.06	6732.84
13	100000	37111.2	18643.5	8760.66	3889.99	1707.61	746.258	323.287	139.375	59.6586	25.5535
14	100000	71996.5	75037.2	73794.9	67107.3	60447.4	53765.1	47015.1	42313.2	37578.2	32851.9
	yeast
	Days in in silico competition
strain	1	2	3	4	5	6	7	8	9	10	11
15	100000	34692.8	5395.35	641.58	74.0143	8.75409	1.03537	0.119611	0.0140605	0.00160798	0.000187754
16	100000	65930.7	16962.9	3239.72	595.098	108.955	19.9369	3.62112	0.649529	0.118456	0.0215091
17	100000	813452	1.42958e+06	1.57677e+06	1.60133e+06	1.62098e+06	1.61538e+06	1.61786e+06	1.67118e+06	1.63367e+06	1.59027e+06
18	100000	38905.1	6573.86	865.781	108.59	13.5497	1.67697	0.209618	0.0265676	0.003211	0.000395373
19	100000	38276.9	6116.46	753.058	89.4758	10.624	1.23699	0.143504	0.0167287	0.00193856	0.000225322
20	100000	27875.2	3669.25	383.44	39.1555	3.91617	0.392952	0.039295	0.00396176	0.000389321	3.92593e-05
21	100000	4207.13	129.091	3.44948	0.0905655	0.00242122	6.31543e-05	1.66876e-06	4.41754e-08	1.13799e-09	3.01397e-11
22	100000	16635.8	1515.14	110.74	7.8434	0.556452	0.0388421	0.00281443	0.000203888	1.41394e-05	1.00359e-06
23	100000	53518.9	11701.1	1905.14	300.73	47.1449	7.33397	1.13503	0.177314	0.0267693	0.00410961
24	100000	33983.2	5223.61	633.282	75.1079	8.67593	0.990861	0.116184	0.0136057	0.00153153	0.000177313
25	100000	23943.3	2833.28	268.191	24.3128	2.21061	0.203892	0.0186428	0.00170323	0.000152714	1.39827e-05
26	100000	166072	91380.8	34924.1	12633.8	4571.3	1656.27	601.978	215.828	77.0184	28.1674
27	100000	4921.63	171.385	5.26664	0.158343	0.00473196	0.000137851	4.15228e-06	1.24435e-07	3.68451e-09	1.12477e-10
28	100000	45968.8	8603.03	1238.74	170.585	23.371	3.20525	0.442315	0.06132	0.00845159	0.00116862
29	100000	9700.85	580.201	28.8021	1.41947	0.06973	0.00334918	0.000161872	7.95982e-06	3.81657e-07	1.87744e-08
30	100000	108172	41907.8	11672.4	3141.21	822.152	217.403	56.6019	15.0382	3.82824	1.01015

## Sheet: FigS5
NUMBER OF CELLS															NUMBER OF CELLS
		coli															yeast
		Days in in silico competition															Days in in silico competition
		1	2	3	4	5	6	7	8	9	10	11					1	2	3	4	5	6	7	8	9	10	11
strains in competition	strain														strains in competition	strain
1 vs 5	1	500000	353544	285885	231243	186037	149999	117759	91700	73020.3	60456.8	49307.4			15 vs 22	15	500000	212789	90379.5	33371.9	12029.6	4427.59	1591.07	566.236	200.23	71.5661	25.3947
	5	500000	496390	563073	614086	651950	708016	741293	741766	768330	792808	794088				22	500000	757244	973935	1.05959e+06	1.05315e+06	1.08003e+06	1.08318e+06	1.09478e+06	1.09448e+06	1.10238e+06	1.09639e+06
2 vs 5	2	500000	351569	283183	222111	169858	128407	98827.8	75311.2	57892.7	42761.2	31886.3			16 vs 22	16	500000	153232	34552.6	6987.38	1382.41	279.213	54.9379	11.0398	2.20308	0.435866	0.0879474
	5	500000	504654	570974	635717	675928	702719	748307	768307	796689	803001	814436				22	500000	981323	1.1764e+06	1.20328e+06	1.21216e+06	1.22182e+06	1.21088e+06	1.21792e+06	1.22497e+06	1.21684e+06	1.23658e+06
3 vs 5	3	500000	245187	125127	64527.5	33387.1	17368.1	9443.53	4976.03	2624.83	1404.11	744.04			17 vs 22	17	500000	70623.8	5182.94	368.687	25.5707	1.81255	0.128362	0.00924126	0.000649029	4.59642e-05	3.2881e-06
	5	500000	604182	725099	792653	815537	806714	822454	829906	829731	831770	829797				22	500000	1.54828e+06	1.63206e+06	1.66975e+06	1.63464e+06	1.62709e+06	1.62087e+06	1.65934e+06	1.65521e+06	1.59855e+06	1.62315e+06
4 vs 5	4	500000	222131	110276	58615.9	32864.5	19567.1	11324.2	6644.94	3990.36	2437.55	1478.56			18 vs 22	18	500000	227592	100782	38796.8	13549.2	4780.58	1653.81	582.07	203.878	71.9717	24.9759
	5	500000	618547	730569	773653	790264	802241	801243	799298	806617	815711	818630				22	500000	786860	1.03358e+06	1.16874e+06	1.20466e+06	1.21846e+06	1.21084e+06	1.21936e+06	1.22302e+06	1.2181e+06	1.23477e+06
5 vs 5	5	500000	415258	411666	412454	410835	415757	410924	411029	420820	415114	419870			19 vs 22	19	500000	271997	162314	89837.3	46431	22797.4	10804.4	5112.89	2524.44	1157.86	539.596
	5	500000	431227	428461	434192	439936	440006	430122	431783	436944	429396	428634				22	500000	675963	892739	1.06079e+06	1.16206e+06	1.2222e+06	1.23087e+06	1.23334e+06	1.27971e+06	1.27443e+06	1.26607e+06
6 vs 5	6	500000	208981	81108.2	29387.1	10276.7	3532.13	1213.68	414.135	141.471	49.3088	17.1777			20 vs 22	20	500000	240658	130628	66011	31612.7	14614.5	6919.33	3209	1457.07	654.114	301.655
	5	500000	640961	766101	817145	836078	858726	850891	845440	835135	839498	840722				22	500000	641616	810796	922921	987623	984852	1.00387e+06	1.01807e+06	1.02269e+06	1.02013e+06	1.0147e+06
7 vs 5	7	500000	219170	86715.4	32496.7	11699	4236.03	1497.02	529.523	185.596	66.0054	22.9256			21 vs 22	21	500000	504101	554512	573435	584751	580719	572799	572797	560976	570472	579073
	5	500000	684859	793872	849252	878491	866836	873246	883493	888554	892553	883254				22	500000	50453.6	5576.41	583.783	60.0853	6.19012	0.638016	0.0659268	0.006748	0.000704935	7.32057e-05
8 vs 5	8	500000	243666	129424	71032.7	39308.6	22618.2	13099.3	7670.47	4539.94	2767.76	1675.9			22 vs 22	22	500000	295938	289289	291399	293843	289989	284694	285688	286352	295404	293980
	5	500000	606569	713332	775091	788804	797100	807622	822430	805274	806787	820409				22	500000	296329	290357	287430	286578	290436	288127	289600	289088	283262	282893
9 vs 5	9	500000	328643	245879	184447	137570	108396	88962.2	72648	60307.2	51412.5	44575			23 vs 22	23	500000	175931	48102.6	11961.4	2902.81	692.864	165.941	39.4439	9.48687	2.32068	0.555458
	5	500000	518559	600371	668767	703535	725957	758010	762878	779728	767317	790849				22	500000	929140	1.12538e+06	1.18741e+06	1.19707e+06	1.19077e+06	1.19168e+06	1.19863e+06	1.18358e+06	1.19693e+06	1.18978e+06
10 vs 5	10	500000	278614	174545	110697	72959.5	49308	34412.3	24023.2	17056.8	12335.7	8967.33			24 vs 22	24	500000	213107	88724.9	33618.3	12260.6	4344.45	1603.51	583.016	203.003	70.7729	24.7381
	5	500000	560733	659879	739016	765686	784851	796661	814879	809626	817187	809173				22	500000	740592	924349	1.01248e+06	1.05362e+06	1.0426e+06	1.0499e+06	1.08679e+06	1.06539e+06	1.07975e+06	1.0673e+06
11 vs 5	11	500000	369426	318518	279497	251694	237262	216730	205453	199354	190758	186993			25 vs 22	25	500000	231349	135202	75282.5	42116.6	22244.9	11602.6	5958.45	3035.35	1581.42	793.651
	5	500000	477361	524712	569979	596316	625825	635509	633702	652938	639328	654784				22	500000	523930	634052	704159	742830	776796	804228	804295	795649	817169	802689
12 vs 5	12	500000	262279	149511	85679.1	51511	31416.7	19915.4	12398.4	7696.12	4946.78	3083.55			26 vs 22	26	500000	82845.5	9332.75	1038.2	112.192	12.4814	1.33377	0.145535	0.0162066	0.00176894	0.000192068
	5	500000	593191	695330	756658	780596	795872	808914	806626	812537	828330	824899				22	500000	1.00627e+06	1.07855e+06	1.10441e+06	1.08771e+06	1.10521e+06	1.0903e+06	1.09535e+06	1.08776e+06	1.09221e+06	1.09653e+06
13 vs 5	13	500000	367908	316156	267867	229699	200185	172862	149068	131684	116102	106034			27 vs 22	27	500000	494293	563391	575039	580154	579237	575741	566941	574024	584458	579671
	5	500000	478560	538463	581233	616798	647564	669286	692182	707057	716047	738563				22	500000	70134	10665.4	1504.57	213.08	29.862	4.15998	0.582593	0.0818082	0.0115645	0.00158579
14 vs 5	14	500000	275107	178815	126813	98399.8	82673.2	71186.7	62768.3	58050.1	53232.5	50759.5			28 vs 22	28	500000	191846	65295	19287.5	5503.36	1583.39	452.158	125.754	35.2967	10.1366	2.86451
	5	500000	572210	666233	717661	729873	747935	760193	762099	768984	764247	768833				22	500000	855650	1.09707e+06	1.1593e+06	1.16716e+06	1.18017e+06	1.20645e+06	1.17904e+06	1.17245e+06	1.18328e+06	1.19532e+06
															29 vs 22	29	500000	394517	475155	523513	554398	572255	577501	578108	577682	580368	574543
																22	500000	186285	96612.2	47132.6	21817.8	9790.96	4401.5	1938.44	862.57	380.246	169.663
															30 vs 22	30	500000	108546	16184.4	2281.37	315.378	43.4246	6.02115	0.82498	0.114788	0.0161316	0.00225325
																22	500000	1.02133e+06	1.12986e+06	1.16662e+06	1.1549e+06	1.15305e+06	1.15719e+06	1.15636e+06	1.14736e+06	1.15895e+06	1.14472e+06
